# Supplementary material for: Genome-Wide Detection of Copy Number Variations and Their Association With Distinct Phenotypes in the World’s Sheep
Source: Front Genet. 2021 May 20;12:670582. doi: 10.3389/fgene.2021.670582 (PMC8175073; doi:10.3389/fgene.2021.670582)
Supplement: Supplementary Figure 1 — Normalized ratio (NR) obtained by qPCR for the nine randomly selected CNVRs. The y-axis shows the NR values obtained by qPCR, and the x-axis shows the sample names in the different CNV regions. Samples with NRs of approximately two have the diploid normal copy numbers, samples with NRs of approximately have one loss-of-copy allele and samples with NRs of more than two have gain of copy number. [file Data_Sheet_1.zip › fgene.2021.670582 -Datasheet attached/Data Sheet 10.xlsx]

## Sheet: Supplementary Table S1
Supplementary Table S1. Summary information of 67 populations of domestic sheep.
Geographic regions	Breed name	Breed code	Country	Number of Individual	Data Sources/ Contributors	Latitude (ºN)	Longitude (ºE)
Eastern-Central Asia	Sishui Fur sheep	SSS	China	113	Cao et al. (2020); Zhao et al. (2017); Ren et al. (2016)	35.62	116.15
	Wadi sheep	WDS	China	164	Cao et al. (2020); Xu et al. (2018); Zhao et al. (2017)	37.38	117.97
	Hu sheep	HUS	China	135	Cao et al. (2020); Xu et al. (2018); Zhao et al. (2017)	32.44	120.25
	Small Tailed Han sheep	SXW	China	153	Cao et al. (2020); Zhao et al. (2017); Xu et al. (2017)	35.62	116.15
	Large Tailed Han sheep	HDW	China	132	Cao et al. (2020); Zhao et al. (2017); Xu et al. (2017)	35.62	116.15
	Tan sheep	TAN	China	15	Cao et al. (2020)	37.75	106.41
	Celle Black Sheep	CLS	China	15	Cao et al. (2020)	34.02	82.66
	Duolang sheep	DLS	China	120	Gao et al. (2018)	38.37	77.23
	Jill Wagner sheep	WGJ	Afghanistan	11	Cao et al. (2020)	37.13	79.92
	Baidarak	BAJ	Buryatia	11	Cao et al. (2020)	50.85	105.44
	Altay Sheep	ALS	China	15	Cao et al. (2020)	47.48	87.43
	Kazakh Edilbai	KAZ	Kazakhstan	9	Cao et al. (2020)	52.32	77.03
	Bashibai sheep	BSB	China	15	Cao et al. (2020)	46.21	82.97
Western Asia	Lori Bakhtiari	LRB	Iran	15	Cao et al. (2020)	32.33	50.86
	Grey Shirazi	GRS	Iran	9	Cao et al. (2020)	29.62	52.53
	Siah Kabod	SKD	Iran	15	Cao et al. (2020)	34.64	50.88
	Shal	SHA	Iran	15	Cao et al. (2020)	36.27	50
	Sanjabi	SAN	Iran	14	Cao et al. (2020)	34.31	47.07
	Ghezel	GHE	Iran	15	Cao et al. (2020)	38.07	46.3
	Afshari	AFS	Iran	14	Cao et al. (2020)	36.67	48.48
	Mazekh	MAZ	Azerbaijan	11	Cao et al. (2020)	40.58	46.33
	Kermani	KER	Iran	15	Cao et al. (2020)	30.12	55.12
	Baluchi	BAL	Iran	12	Cao et al. (2020)	27.58	58.94
	Karakul	KAR	Iran	15	Cao et al. (2020)	36.55	61.16
	Bozakh	BOZ	Azerbaijan	11	Cao et al. (2020)	40.53	46.02
	Chios	CHI	Iran	15	Cao et al. (2020)	29.62	52.53
Africa	Afar sheep	AFA	Ethiopia	19	Cao et al. (2020)	9.15	40.49
	Bonga	BQS	Ethiopia	11	Cao et al. (2020)	7.27	36.25
	Menz	MZS	Ethiopia	14	Cao et al. (2020)	10.12	39.66
	Yankasa sheep	YAN	Nigeria	9	Cao et al. (2020)	-8.78	34.51
	Uda sheep	UDA	West Africa	14	Cao et al. (2020)	-8.78	34.51
	West African dwarf	WAD	West Africa	11	Cao et al. (2020)	13.53	-2.46
	Mbororo sheep	MBO	West Africa	15	Cao et al. (2020)	-8.78	34.51
	Cameroon sheep	CAM	Africa	9	Cao et al. (2020)	49.82	15.47
	Libyan barbary sheep	LBR	Libya	15	Cao et al. (2020)	32.32	15.1
	Dorper sheep	DPS	South Africa	15	Cao et al. (2020)	-29.92	24.61
Europe	Carpathian Mountain	MKS	Ukraine	13	Cao et al. (2020)	48.55	23.01
	Pramenka	PRA	Serbia	14	Cao et al. (2020)	44.74	20.44
	Valachian	VAL	Czech Republic	8	Cao et al. (2020)	49.82	15.47
	Chinese Merino sheep (super fine wool)	MSF	Spain	15	Cao et al. (2020)	44.29	83.01
	Chinese Merino sheep (fine wool)	MFW	Spain	15	Cao et al. (2020)	38.32	86.09
	Caucasian	CAU	Russia	15	Cao et al. (2020)	45.71	42.88
	Altamurana	ALT	Italy	15	Cao et al. (2020)	41.1171	16.8719
	Leccese	LEC	Italy	15	Cao et al. (2020)	40.7928	17.1012
	Solognote	SOL	France	10	Cao et al. (2020)	45.6083	2.24666
	Rhoen sheep	RHS	Germany	15	Cao et al. (2020)	51.17	10.45
	Brown Mountain sheep	BBS	Germany	14	Cao et al. (2020)	51.17	10.45
	Sumavska	SUM	Czech Republic	8	Cao et al. (2020)	49.82	15.47
	Olkuska	OLS	Poland	9	Cao et al. (2020)	49.78	21.34
	Drents Heathen	DRH	Netherlands	5	Cao et al. (2020)	52.9476	6.62306
	Bentheimer	BEN	Germany	15	Cao et al. (2020)	51.1657	10.45
	Ouessant	OUE	France	33	Cao et al. (2020); Rochus et al. (2018)	46.7636	2.41224
	Suffolk sheep	SFK	England	36	Cao et al. (2020); Rochus et al. (2018); Kijas et al. (2014)	52.1872	0.97078
	Hampshire	HAM	Czech Republic	8	Cao et al. (2020)	49.82	15.47
	Texel sheep	TEX	Netherlands	108	Cao et al. (2020); Xu et al. (2018) ; Rochus et al. (2018)	53.0996	4.80867
	Texel (Urjala population in Finland)	URE	Finland	11	Cao et al. (2020)	64.71	27.29
	Zwartbles	ZWS	Netherlands	37	Cao et al. (2020)	53.1642	5.78175
	Kuibyshev	KUI	Russia	14	Cao et al. (2020)	52.84	49.02
	Shetland	SHL	Scotland	11	Cao et al. (2020)	51.17	4.20265
	East Friesian sheep	EFR	Germany	22	Cao et al. (2020)	49.82	15.47
	Finnsheep-Texel F1 crossbreed	URA	Finland	9	Cao et al. (2020)	64.71	27.29
	Finnsheep (Urjala population)	URS	Finland	11	Cao et al. (2020)	64.71	27.29
	Icelandic sheep	ICE	Iceland	96	Xu et al. (2018)	64.96	-19.02
	Finnsheep	FIN	Finland	116	Cao et al. (2020); Xu et al. (2018)	64.71	27.29
	Romanov sheep	ROM	Russia	112	Xu et al. (2018); Rochus et al. (2018)	51.9461	41.3847
	Åland sheep	FIA	Finland	22	Cao et al. (2020)	64.71	27.29
	Gotland	GOL	Sweden	11	Cao et al. (2020)	63.1396	15.61

## Sheet: Supplementary Table S2
Supplementary Table S2. Primers for CNV validations by qPCR.
No. CNVR	Location	Primers	Length
CNVR81	chr9:50613552-50714691	F : ttctccttggtatcatca	186bp
		R : caaaatctagcctcgtag
CNVR1	chr10:70305323-71350880	F : cgaaaacaacacccagtt	109bp
		R : tgccttgattcacagacg
CNVR312	chr10:19992214-20053813	F : ttatgattcccaaactgc	127bp
		R : aacatcttatttagcccac
CNVR15	chr9:13231837-14267706	F : cctgttccgccgtctgct	133bp
		R : ggctgtccattcgtgctt
CNVR25	chr3:13070722-13136653	F : ttaggctgtagatgaaagg	122bp
		R : tggaacaattattggactg
CNVR16	chr20:27496937-27717499	F : ctctatccaccgcgtccg	102bp
		R : ccccgcttcatcatcgtc
CNVR7	chr3:70733-2501081	F : gccaggaggaaacaggtaag	94bp
		R : gccgttcaggttggaggag
CNVR66	chr3:219970540-220354580	F : tccagcaccagaatgtaag	146bp
		R : gaaggactccgtcagaaa
CNVR34	chr1:110238914-110414616	F : ttagaaacatcaaagcggtcag	153bp
		R : agaagcaggagccgaagc

## Sheet: Supplementary Table S3
Supplementary Table S3. Details of CNV validation by qPCR.
No. CNVR	CNVs	Gene	Upstream Primer (Forward)	Downstream Primer (Reverse)	Sample ID	Copy number	Actual PCR product length	Method	2*2-ΔΔCT	2*2-(ΔΔCT+s)	2*2-(ΔΔCT-s)	Validation rate
CNVR31	Duplication (Chr20:27947715-27947869)	GABBR1	CCGCCTCTGCCTTAGTTATATC	TCCTCACCTGGCAGACGAA	SXW39	3	155bp	qPCR	3.00714	2.03325	4.44749	0.6667
					SXW67	3			2.8258	2.52292	3.16504
					SXW136	3			1.98077	1.71508	2.28762
					SXW91	3			2.51374	2.23055	2.83287
					SXW55	3			1.81732	1.38839	2.37877
					SXW107	3			2.72552	2.31094	3.21448
					SXW121	3			4.39704	3.49646	5.52958
					HDW56	3			3.09319	2.28794	4.18185
					DLS256	2 (control sample)			2	1.65822	2.41223
CNVR100	Duplication (Chr20:660821-660983)	KHDRBS2	TCAGAGGAGAGGCATGCAC	ATAGAGCCAGGCAATCAAGG	HU53	3	163bp	qPCR	3.15994	2.96906	3.36311	1
					HU66	3			3.13701	2.49367	3.94632
					DLS318	2 (control sample)			2	1.81033	2.20954
CNVR632	Duplication (Chr2:43225186-43225368)	BMP1	AGCCTGGAGCATAGTAAGCAC	TTCTGTGGCCTCTGTACTTGG	HU66	3	183bp	qPCR	2.81661	2.4692	3.21291	1
					SXW82	2 (control sample)			2	1.84821	2.16425
CNVR47	Duplication (Chr4:26944933-26945113 )	MICA	ACTATTGCGAGTTACCAGAACA	TCCACACATATACATCTCTGCG	HDW82	3	181bp	qPCR	2.74939	2.331	3.24288	0.833333
					SXW61	3			2.68374	2.41682	2.98014
					DLS274	3			2.76055	1.93134	3.94577
					HU67	3			3.42924	3.11377	3.77666
					DLS270	3			1.64036	1.57505	1.70837
					HU71	2 (control sample)			2	1.80988	2.2101
CNVR5	Duplication (Chr8:2224774-2224955 )	FILIP1	GAGGCTTATATGCTGGAGAACC	AATGCTGTTAGTGAGGTGGATG	WDS95	3	182bp	qPCR	2.58671	2.40103	2.78676	0.857143
					WDS100	3			2.98894	2.80274	3.18752
					DLS338	3			2.82069	2.51839	3.15928
					CLSA	3			2.58427	2.24963	2.96868
					HU67	3			3.68612	2.30749	5.88841
					TAN91	3			2.22536	2.04475	2.42192
					TAN88	2 (control sample)			2	1.5164	2.63782
CNVR300	Deletion (Chr12:78477521-78477674)	CSRP1	AAGCTACGAGGATGTGTTGCAG	CGACTGGGCAGCTGAACAA	DLS284	1	154bp	qPCR	0.000483578	0.000362361	0.000645343	0.8
					DLS293	1			0.527975	0.431532	0.645971
					DLS294	1			0.85968	0.666569	1.10874
					DLS295	1			1.21329	1.01337	1.45265
					DLS314	1			3.82843	3.02913	4.83864
					DLS321	1			0.752461	0.507881	1.11482
					DLS322	1			1.35056	0.77985	2.33891
					DLS323	1			1.38221	1.15145	1.65921
					DLS350	1			1.11367	0.647338	1.91594
					MSF185	2 (control sample)			2	1.84472	2.16835
CNVR66	Deletion (Chr6:114319593-114319758)	HMX1	GCATCCAGAGGTGAACTTGAAG	CGTTGAGTAGCCAGTGGTTATG	LS288	1	166bp	qPCR	0.810004	0.67388	0.973624	1
					DLS282	1			1.01518	0.867944	1.1874
					DW56	1			1.13657	0.860864	1.50059
					HU71	2 (control sample)			2	1.84264	2.1708
CNVR16	Deletion (Chr3:220032100-220032230)	WNT7B	AAGCCACAGCCTACATGTTG	TCTTGTAGAAGTGGAGATTGCC	DLS345	1	131bp	qPCR	1.08324	0.834182	1.40666	0.714286
					DLS294	1			2.01916	1.67128	2.43945
					DLS347	1			1.36242	1.10619	1.67799
					DLS256	1			1.89257	1.37306	2.60865
					DLS300	1			0.722244	0.618456	0.843451
					DLS323	1			0.917455	0.762364	1.1041
					MSF189	2 (control sample)			2	1.81864	2.19944
CNVR11	Deletion (Chr17:70745632-70745727)	SNRPD3	TGTTCTCTGAGCTGTTCTGCAC	ACAGCGGTCTTCATCGAGG	HU4	1	96bp	qPCR	1.04355	0.946204	1.15091	0.833333
					SXW16	1			0.865029	0.723747	1.03389
					SXW90	1			0.11556	0.0449555	0.297054
					DLS260	1			0.550635	0.471281	0.64335
					DLS245	1			1.16729	0.89265	1.52643
					HU63	2 (control sample)			2	1.74878	2.28731
CNVR82	Deletion (Chr1:263246041-263246211)	SLC19A1	TCCAGCCTCTTCCTCAACC	TGTGGCCTCTGGTCTTCATC	DLS278	1	171bp	qPCR	1.41747	1.08743	1.84767	1
					DLS324	1			1.31063	1.08128	1.58863
					DLS283	1			1.03191	0.866544	1.22883
					DLS248	1			1.31974	1.18501	1.46979
					DLS270	1			1.30347	1.14087	1.48925
					SSS34	1			1.39592	1.26226	1.54374
					MSF185	2 (control sample)			2	1.57777	2.53522
CNVR8	Deletion (Chr3:895033-895125)	LCN8	CAAGGAAGCAGCTCTTACCAG	TCAGCTCAGGAAGTTGTCAGAC	EFR221	1	94bp	qPCR	4.11225	3.45101	4.90018	0.428571
					LDS251	1			2.27855	1.85253	2.80253
					WDS4	1			7.14815	6.1052	8.36927
					SSS46	1			6.18247	4.71362	8.10905
					DLS294	1			1.12281	0.924943	1.36301
					DLS318	1			0.944781	0.618924	1.4422
					AL114	2 (control sample)			2	1.7023	2.34976
CNVR93	Deletion (Chr5:41010735-41010869)	ATP5D	ATTCCGGACCTGTGGTCTG	GAGACACTGAATTCGGCAGAAG	SSS23	1	135bp	qPCR	3.26251	2.57527	4.13314	0.428571
					SSS24	1			5.11018	4.45436	5.86255
					DLS284	1			1.45216	1.08814	1.93794
					EFR218	1			2.39719	2.07509	2.7693
					DLS274	1			1.26794	1.02764	1.56443
					DLS295	1			3.21164	2.35228	4.38496
					MFW159	2 (control sample)			2	1.82056	2.19712
CNVR14	Deletion (Chr18:67772836-67772977)	AKT1	CCAGACTCCACAGCAAGCTTC	GCAGTCCATGGTGTCGCTAAG	TAN91	1	142bp	qPCR	0.981481	0.875721	1.10001	1
					WDP147	1			0.926849	0.87913	0.977158
					HU26	1			0.918367	0.86947	0.970014
					DLS248	1			0.856528	0.806011	0.91021
					DLS320	1			1.0363	0.732241	1.46662
					WDS135	1			1.21312	1.08942	1.35087
					SSS46	2 (control sample)			2	1.59382	2.5097
Note- The samples which were not experimentally validated are marked with red color.

## Sheet: Supplementary Table S4
Supplementary Table S4. The number of CNV states, Unique CNVs and CNVRs per population.
Breed			CNV events		Losses and gains				Unique CNVs		CNVRs
Name	Code	No. Individual1	Total	Average for individuals	Homozygous loss	Heterozygous loss	Heterozygous gain	Double gain2	Total	Average for individuals	Total	Average for individuals
Sishui Fur sheep	SSS	73	1184	16.2192	50	877	257	0	926	12.6849	335	4.58904
Wadi sheep	WDS	158	1215	7.68987	75	701	439	0	829	5.24684	281	1.77848
Hu sheep	HUS	122	1076	8.81967	66	610	398	2	678	5.55738	220	1.80328
Small Tailed Han sheep	SXW	114	956	8.38596	52	507	393	4	664	5.82456	259	2.27193
Large Tailed Han sheep	HDW	118	839	7.11017	40	439	358	2	602	5.10169	226	1.91525
Tan sheep	TAN	15	337	22.4667	13	256	68	0	285	19	138	9.2
Celle Black Sheep	CLS	15	207	13.8	13	109	85	0	172	11.4667	79	5.26667
Duolang sheep	DLS	102	4090	40.098	43	3671	374	2	2674	26.2157	453	4.44118
Jill Wagner sheep	WGJ	11	123	11.1818	7	66	50	0	104	9.45455	52	4.72727
Baidarak	BAJ	11	97	8.81818	4	50	43	0	82	7.45455	50	4.54545
Altay Sheep	ALS	15	208	13.8667	9	133	65	1	187	12.4667	113	7.53333
Kazakh Edilbai	KAZ	9	81	9	4	55	22	0	79	8.77778	58	6.44444
Bashibai sheep	BSB	15	108	7.2	6	34	68	0	89	5.93333	45	3
Lori Bakhtiari	LRB	15	146	9.73333	17	71	57	1	119	7.93333	74	4.93333
Grey Shirazi	GRS	9	57	6.33333	3	27	27	0	48	5.33333	32	3.55556
Siah Kabod	SKD	15	119	7.93333	14	40	65	0	81	5.4	44	2.93333
Shal	SHA	15	134	8.93333	12	51	71	0	95	6.33333	41	2.73333
Sanjabi	SAN	14	117	8.35714	14	48	55	0	90	6.42857	47	3.35714
Ghezel	GHE	15	133	8.86667	13	75	45	0	104	6.93333	65	4.33333
Afshari	AFS	14	94	6.71429	20	23	50	1	66	4.71429	33	2.35714
Mazekh	MAZ	11	228	20.7273	11	137	79	1	207	18.8182	127	11.5455
Kermani	KER	15	77	5.13333	11	42	24	0	47	3.13333	25	1.66667
Baluchi	BAL	12	85	7.08333	14	35	36	0	69	5.75	34	2.83333
Karakul	KAR	15	128	8.53333	7	70	51	0	89	5.93333	43	2.86667
Bozakh	BOZ	10	178	17.8	11	107	60	0	159	15.9	105	10.5
Chios	CHI	15	99	6.6	9	43	47	0	70	4.66667	33	2.2
Afar sheep	AFA	18	187	10.3889	11	125	51	0	158	8.77778	99	5.5
Bonga	BQS	11	115	10.4545	8	85	22	0	100	9.09091	72	6.54545
Menz	MZS	12	71	5.91667	7	33	30	1	61	5.08333	33	2.75
Yankasa sheep	YAN	7	52	7.42857	15	20	17	0	31	4.42857	21	3
Uda sheep	UDA	12	86	7.16667	12	33	41	0	63	5.25	33	2.75
West African dwarf	WAD	11	78	7.09091	19	33	26	0	60	5.45455	36	3.27273
Mbororo sheep	MBO	14	107	7.64286	12	46	48	1	83	5.92857	37	2.64286
Cameroon sheep	CAM	8	132	16.5	24	78	30	0	106	13.25	77	9.625
Libyan barbary sheep	LBR	13	88	6.76923	5	30	53	0	79	6.07692	45	3.46154
Dorper sheep	DPS	14	203	14.5	4	134	64	1	177	12.6429	99	7.07143
Carpathian Mountain	MKS	13	127	9.76923	7	79	41	0	117	9	86	6.61538
Pramenka	PRA	13	96	7.38462	10	45	41	0	66	5.07692	28	2.15385
Valachian	VAL	7	133	19	0	87	43	3	128	18.2857	99	14.1429
Chinese Merino sheep (super fine wool)	MSF	15	255	17	21	173	60	1	210	14	104	6.93333
Chinese Merino sheep (fine wool)	MFW	15	229	15.2667	8	157	63	1	175	11.6667	98	6.53333
Caucasian	CAU	15	119	7.93333	9	55	55	0	101	6.73333	67	4.46667
Altamurana	ALT	15	88	5.86667	0	28	59	1	79	5.26667	34	2.26667
Leccese	LEC	15	92	6.13333	7	26	59	0	82	5.46667	30	2
Solognote	SOL	10	46	4.6	11	15	20	0	35	3.5	17	1.7
Rhoen sheep	RHS	15	58	3.86667	5	23	30	0	53	3.53333	27	1.8
Brown Mountain sheep	BBS	14	71	5.07143	2	19	49	1	62	4.42857	32	2.28571
Sumavska	SUM	6	72	12	4	50	18	0	67	11.1667	55	9.16667
Olkuska	OLS	9	38	4.22222	14	10	14	0	29	3.22222	19	2.11111
Drents Heathen	DRH	5	33	6.6	4	12	17	0	27	5.4	18	3.6
Bentheimer	BEN	14	59	4.21429	13	23	23	0	42	3	26	1.85714
Ouessant	OUE	15	108	7.2	3	8	90	7	80	5.33333	25	1.66667
Suffolk sheep	SFK	15	192	12.8	7	137	48	0	159	10.6	94	6.26667
Hampshire	HAM	2	17	8.5	1	2	14	0	18	9	15	7.5
Texel sheep	TEX	81	255	3.14815	21	58	176	0	151	1.8642	32	0.4
Texel (Urjala population in Finland)	URE	11	50	4.54545	5	20	25	0	45	4.09091	22	2
Zwartbles	ZWS	3	19	6.33333	0	7	12	0	18	6	13	4.33333
Kuibyshev	KUI	14	118	8.42857	3	79	36	0	110	7.85714	81	5.78571
Shetland	SHL	11	75	6.81818	5	24	46	0	54	4.90909	27	2.45455
East Friesian sheep	EFR	19	270	14.2105	21	202	47	0	216	11.3684	146	7.68421
Finnsheep-Texel F1 crossbreed	URA	9	20	2.22222	0	4	16	0	17	1.88889	14	1.55556
Finnsheep (Urjala population)	URS	11	35	3.18182	6	13	16	0	31	2.81818	18	1.63636
Icelandic sheep	ICE	85	1164	13.6941	90	758	316	0	849	9.98824	372	4.37647
Finnsheep	FIN	108	436	4.03704	76	206	154	0	204	1.88889	60	0.555556
Romanov sheep	ROM	98	522	5.32653	58	219	245	0	233	2.37755	63	0.642857
Åland sheep	FIA	21	81	3.85714	12	35	34	0	47	2.2381	21	1
Gotland	GOL	11	39	3.54545	3	15	21	0	31	2.81818	15	1.36364
1 number of individuals after quality controls and CNV filtering
2 homozygous gain or heterozygous triplication

## Sheet: Supplementary Table S5
Supplementary Table S5. The distribution of CNVs and CNVRs in the ovine chromosomes.
Chromosome	CNVs					CNVRs
	Chr. length (Mb)	Total length (Mb)	Percentage(%)	Ave. length(Kb)	Count	Total length(Mb)	Percentage(%)	Ave. length(Kb)	Count
1	275.41	58.71	21.32	107.13	548	23.48	8.52	176.5	133
2	248.97	28.56	11.47	105.38	271	16.18	6.5	143.18	113
3	224	99.86	44.58	119.74	834	22.59	10.08	179.26	126
4	119.22	24.55	20.59	118.59	207	7.9	6.62	171.75	46
5	107.84	24.26	22.49	100.23	242	11.15	10.33	185.75	60
6	116.89	36.02	30.82	129.57	278	12.73	10.9	192.8	66
7	100.01	30.23	30.35	138.67	218	8.9	8.86	221.69	40
8	90.62	16.36	18.06	104.22	157	4.08	4.5	116.5	35
9	94.58	32.6	34.47	117.26	278	8.16	8.61	194.2	42
10	86.38	73.2	84.7	116.37	629	10.63	12.3	231.06	46
11	62.17	27.07	43.55	101.02	268	7.4	11.9	205.64	36
12	79.03	42.75	54.1	124.28	344	9.98	12.63	293.75	34
13	82.95	21.7	26.16	142.76	152	3.94	4.75	164.36	24
14	62.57	29.29	46.82	104.99	279	5.84	9.33	162.179	36
15	80.78	33.29	41.21	118.04	282	8.82	10.92	196.03	45
16	71.69	23.73	33.11	116.92	203	8.49	11.84	197.65	43
17	72.25	43.07	59.62	124.49	346	12.88	17.82	314.16	41
18	68.49	33.22	48.5	124.42	267	7.93	11.57	180.29	44
19	60.45	19.1	31.59	113	169	5.17	8.55	199.07	26
20	51.05	40.39	79.12	111.27	363	5.66	11.09	177.13	32
21	49.99	40.21	80.44	175.6	229	12.92	25.84	403.75	32
22	50.78	28.92	56.95	116.14	249	5.48	10.8	166.3	33
23	62.28	5.6	8.98	87.43	64	3.3	5.29	117.53	28
24	41.98	69.36	165.22	125.88	551	5.97	14.22	248.55	21
25	45.22	8.05	17.8	129.82	62	3.83	8.47	166.66	23
26	44.05	16.05	36.43	281.57	57	11.27	25.6	939.72	12
Total	2449.65	906.15	37	120	7547	244.68	10	201.053	1217
CNVs : Unique CNVs (with remove duplicates) in each chromosome. Total length: The total length of CNVs and CNVRs in each chromosome (Mb). Ave. Length: The average length of CNVs and CNVRs in each chromosome (Kb). Chr. length: Chromosomes length (Mb)

## Sheet: Supplementary Table S6
Supplementary Table S6. Information of all CNVRs.
No.CNVR	Location	Length	Type	Number of SNPs	TagSNP
CNVR751	chr1:10040970-10153425	112456	Loss	25	rs412413172
CNVR545	chr1:102452874-102527315	74442	Loss	19	rs405599420
CNVR410	chr1:103617299-103897881	280583	Loss	69	rs425079412
CNVR310	chr1:104260926-104333787	72862	Gain	21	rs398667850
CNVR411	chr1:104548253-104622104	73852	Loss	21	rs400652289
CNVR752	chr1:105136960-105196784	59825	Loss	19	rs411811741
CNVR511	chr1:105983228-106067828	84601	Gain	19	rs412629764
CNVR210	chr1:10745944-10994508	248565	Loss	65	rs428269402
CNVR34	chr1:110238914-110414616	175703	Gain	46	rs401814279
CNVR753	chr1:113488229-113555965	67737	Loss	14	rs408220968
CNVR147	chr1:121325112-121624589	299478	Gain	62	rs407343637
CNVR754	chr1:126969399-127026495	57097	Loss	13	rs409964099
CNVR546	chr1:129769501-129828375	58875	Loss	11	rs411475507
CNVR512	chr1:131004079-131166426	162348	Loss	23	rs410632546
CNVR165	chr1:131492711-131744252	251542	Loss	46	rs416266997
CNVR224	chr1:132249976-132387561	137586	Loss	27	rs423201986
CNVR547	chr1:132745851-132967018	221168	Loss	40	rs429107048
CNVR412	chr1:133337474-133492056	154583	Loss	34	rs404970976
CNVR548	chr1:133905848-133964363	58516	Loss	12	rs414389090
CNVR549	chr1:134424148-134494368	70221	Loss	13	rs424014715
CNVR356	chr1:135076441-135391358	314918	Loss	62	rs406978362
CNVR357	chr1:135507962-135611459	103498	Loss	22	rs426183102
CNVR550	chr1:135777303-136024153	246851	Loss	44	rs430722415
CNVR755	chr1:142786198-142840580	54383	Loss	13	rs410805719
CNVR413	chr1:145580804-146829966	1249163	Loss	266	rs406578932
CNVR220	chr1:147743618-147853717	110100	Loss	24	rs428744881
CNVR414	chr1:148276388-148433112	156725	Loss	32	rs427889825
CNVR756	chr1:148543498-148680579	137082	Loss	29	rs412423790
CNVR415	chr1:148918475-149219409	300935	Loss	45	rs404762324
CNVR148	chr1:149578633-150544234	965602	Loss	143	rs414733898
CNVR551	chr1:150771493-150846526	75034	Loss	14	rs402744250
CNVR552	chr1:151074394-151165628	91235	Loss	20	rs427377101
CNVR757	chr1:151547697-151658622	110926	Loss	29	rs429061544
CNVR758	chr1:151909377-151960925	51549	Loss	12	rs423689244
CNVR86	chr1:152579361-152679838	100478	Gain	21	rs406435048
CNVR553	chr1:152887119-153195730	308612	Loss	51	rs418251679
CNVR759	chr1:153572140-153633919	61780	Loss	19	rs407456818
CNVR760	chr1:15641245-15724037	82793	Loss	22	rs406569270
CNVR396	chr1:1566976-1809959	242984	Loss	61	rs409768667
CNVR33	chr1:157217112-157441143	224032	Loss	50	rs404750253
CNVR761	chr1:157881770-157956989	75220	Loss	19	rs429279515
CNVR101	chr1:158193900-158917393	723494	Loss	148	rs404394700
CNVR513	chr1:159146670-159208067	61398	Loss	12	rs413539726
CNVR70	chr1:160900434-160995074	94641	Loss	20	rs399090426
CNVR762	chr1:162413527-162532000	118474	Loss	27	rs399818983
CNVR763	chr1:164099523-164181011	81489	Loss	12	rs406346099
CNVR554	chr1:165678017-165753355	75339	Loss	20	rs421506008
CNVR555	chr1:165989792-166067168	77377	Loss	18	rs416869383
CNVR764	chr1:166210260-166307413	97154	Loss	22	rs404401725
CNVR237	chr1:166586579-167998515	1411937	Both	264	rs410481258
CNVR765	chr1:168124202-168188867	64666	Loss	14	rs406435268
CNVR264	chr1:173407605-173567358	159754	Loss	33	rs398360061
CNVR301	chr1:178555832-178721556	165725	Gain	53	rs418724790
CNVR766	chr1:179071199-179150800	79602	Loss	23	rs427829368
CNVR767	chr1:17972728-18039883	67156	Gain	25	rs159720094
CNVR768	chr1:189508172-189579918	71747	Loss	22	rs422659934
CNVR769	chr1:192390505-192482099	91595	Loss	16	rs410786124
CNVR238	chr1:194235823-194297124	61302	Loss	19	rs405827055
CNVR770	chr1:19515981-19579898	63918	Loss	14	rs420829737
CNVR170	chr1:204491563-204565717	74155	Loss	14	rs430419517
CNVR771	chr1:204613149-204780301	167153	Gain	30	rs429759446
CNVR772	chr1:205708788-206077950	369163	Loss	94	rs412058357
CNVR358	chr1:2059005-2288659	229655	Loss	75	rs423877723
CNVR773	chr1:209400119-209467281	67163	Loss	18	rs423943063
CNVR225	chr1:209746895-209833952	87058	Loss	20	rs422173414
CNVR556	chr1:210644065-210853666	209602	Gain	48	rs419838149
CNVR774	chr1:216485331-216561041	75711	Loss	22	rs403033026
CNVR775	chr1:218362249-218429067	66819	Loss	15	rs408510229
CNVR416	chr1:218648139-218747682	99544	Gain	19	rs414346234
CNVR245	chr1:220147771-220293891	146121	Loss	46	rs401481865
CNVR710	chr1:220511845-220946924	435080	Loss	87	rs426339633
CNVR776	chr1:221191908-221289757	97850	Loss	24	rs423753069
CNVR777	chr1:221431977-221491917	59941	Loss	13	rs411831800
CNVR302	chr1:221601609-221977651	376043	Loss	76	rs407590902
CNVR285	chr1:222388349-222696773	308425	Loss	42	rs420492542
CNVR557	chr1:222843883-222895048	51166	Loss	12	rs425622251
CNVR558	chr1:223862130-223923882	61753	Gain	14	rs426923371
CNVR514	chr1:227495292-227551528	56237	Loss	15	rs401150711
CNVR559	chr1:23404131-23946913	542783	Loss	100	rs412559981
CNVR778	chr1:234594448-234654080	59633	Loss	13	rs409956591
CNVR24	chr1:239181622-239266757	85136	Loss	17	rs418756962
CNVR779	chr1:240963515-241039433	75919	Loss	17	rs425728294
CNVR780	chr1:241619250-241809058	189809	Gain	43	rs429441190
CNVR397	chr1:24172178-24234161	61984	Loss	12	rs424962588
CNVR192	chr1:242059404-242300122	240719	Loss	62	rs409850475
CNVR96	chr1:251790423-251855075	64653	Loss	16	rs398369405
CNVR781	chr1:255386647-255587202	200556	Loss	33	rs399258652
CNVR265	chr1:259520908-259580523	59616	Loss	22	rs421745565
CNVR138	chr1:261294390-261396569	102180	Loss	23	rs406825270
CNVR108	chr1:262049847-262345609	295763	Loss	90	rs410521291
CNVR82	chr1:262868351-263283551	415201	Both	104	rs424005794
CNVR782	chr1:263477987-263558472	80486	Loss	31	rs408155698
CNVR180	chr1:263772088-263950902	178815	Loss	59	rs159498470
CNVR359	chr1:263979610-264069284	89675	Gain	44	rs430436370
CNVR783	chr1:26599190-26695660	96471	Loss	13	rs400074090
CNVR560	chr1:269282058-269342004	59947	Gain	24	rs398354155
CNVR360	chr1:269455351-269620952	165602	Loss	55	rs400056942
CNVR278	chr1:27043519-27112825	69307	Gain	19	rs408583309
CNVR417	chr1:275323933-275401369	77437	Loss	12	rs427234800
CNVR286	chr1:27714269-27863268	149000	Loss	34	rs402167341
CNVR125	chr1:2890470-3160391	269922	Loss	82	rs401432918
CNVR784	chr1:31928609-32239255	310647	Gain	81	rs425676026
CNVR785	chr1:3417932-3475906	57975	Loss	16	rs422910961
CNVR786	chr1:34605245-34666982	61738	Loss	18	rs419919344
CNVR787	chr1:45150077-45229984	79908	Loss	21	rs414146062
CNVR788	chr1:48027986-48078789	50804	Loss	10	rs400915977
CNVR221	chr1:48679485-48844899	165415	Loss	28	rs414666493
CNVR789	chr1:49456490-49521980	65491	Loss	17	rs408487653
CNVR561	chr1:49774764-49870483	95720	Loss	16	rs402408113
CNVR790	chr1:51375860-51592391	216532	Gain	46	rs423361980
CNVR791	chr1:52222844-52291767	68924	Loss	15	rs425683746
CNVR418	chr1:56218348-56486619	268272	Loss	34	rs416185325
CNVR792	chr1:57920769-57977443	56675	Loss	15	rs430423271
CNVR515	chr1:58723316-58854297	130982	Loss	34	rs409879484
CNVR793	chr1:59242882-59591450	348569	Gain	78	rs420064791
CNVR794	chr1:63052312-63115311	63000	Both	53	rs408991369
CNVR92	chr1:65493888-65845642	351755	Both	115	rs406667439
CNVR26	chr1:65534-1236506	1170973	Both	252	rs414032106
CNVR419	chr1:67698440-67903642	205203	Loss	50	rs417319830
CNVR795	chr1:71078256-71128478	50223	Gain	16	rs422848035
CNVR796	chr1:73956875-74029317	72443	Loss	22	rs408349884
CNVR311	chr1:80924234-81188540	264307	Loss	47	rs415932949
CNVR420	chr1:81506851-81767337	260487	Loss	34	rs430826427
CNVR797	chr1:84105091-84340395	235305	Gain	58	rs417206313
CNVR562	chr1:85586385-85641678	55294	Loss	22	rs414280497
CNVR798	chr1:91217512-91326614	109103	Loss	15	rs402991424
CNVR799	chr1:93551937-93610090	58154	Loss	21	rs426466277
CNVR800	chr1:97873804-98050088	176285	Gain	44	rs425397992
CNVR563	chr1:98139780-98262154	122375	Loss	29	rs405615078
CNVR711	chr1:98401639-98465901	64263	Gain	17	rs426845213
CNVR361	chr1:98707504-98787888	80385	Loss	13	rs402360975
CNVR421	chr1:99354065-99405318	51254	Loss	18	rs159645237
CNVR422	chr1:99980709-100065300	84592	Loss	30	rs414614415
CNVR929	chr2:108327854-108382699	54846	Loss	13	rs413373328
CNVR615	chr2:109038067-109215922	177856	Loss	32	rs424199389
CNVR930	chr2:109455336-109621574	166239	Loss	34	rs414875436
CNVR616	chr2:110853633-110916260	62628	Loss	17	rs426306588
CNVR451	chr2:111729582-111758162	28581	Gain	13	rs406719190
CNVR292	chr2:115879334-116123090	243757	Loss	52	rs414942223
CNVR617	chr2:117758786-117842872	84087	Loss	17	rs402558950
CNVR931	chr2:118212289-118286109	73821	Loss	10	rs430551017
CNVR321	chr2:118401754-118528936	127183	Gain	38	rs420907916
CNVR932	chr2:121898186-121962657	64472	Loss	15	rs417635285
CNVR933	chr2:122137242-122217581	80340	Loss	17	rs412815989
CNVR322	chr2:122866487-122994713	128227	Loss	19	rs403917026
CNVR272	chr2:123279828-123399858	120031	Loss	22	rs406191346
CNVR934	chr2:126080830-126143915	63086	Loss	16	rs415619111
CNVR935	chr2:130373553-130452480	78928	Gain	50	rs409980200
CNVR936	chr2:133906178-134008771	102594	Gain	31	rs413598486
CNVR937	chr2:134879354-134932770	53417	Loss	12	rs416428886
CNVR618	chr2:141335196-141428763	93568	Loss	19	rs404402490
CNVR619	chr2:146952051-147022048	69998	Loss	17	rs420933374
CNVR712	chr2:149201363-149364598	163236	Gain	36	rs419115268
CNVR938	chr2:150283239-150436588	153350	Loss	34	rs425407801
CNVR939	chr2:1524281-1577039	52759	Loss	19	rs405836938
CNVR620	chr2:154071095-154150308	79214	Gain	18	rs408247945
CNVR621	chr2:155297100-155738360	441261	Loss	73	rs419013716
CNVR622	chr2:156192872-156277234	84363	Gain	22	rs426824966
CNVR452	chr2:160395558-160521167	125610	Loss	18	rs426274148
CNVR940	chr2:162056377-162114788	58412	Loss	15	rs400507231
CNVR623	chr2:162937267-163008838	71572	Loss	14	rs430582803
CNVR372	chr2:166165611-166503545	337935	Loss	55	rs418618793
CNVR941	chr2:166643474-166707806	64333	Loss	15	rs419198267
CNVR942	chr2:167208176-167278672	70497	Loss	15	rs419275742
CNVR230	chr2:1701982-1957905	255924	Loss	67	rs399993598
CNVR624	chr2:174301098-174388031	86934	Loss	16	rs406174658
CNVR625	chr2:180486286-180588936	102651	Loss	21	rs416549619
CNVR626	chr2:181209329-181308981	99653	Gain	25	rs428433241
CNVR943	chr2:182382269-182432523	50255	Gain	13	rs428826771
CNVR944	chr2:184816234-184871995	55762	Loss	20	rs409839827
CNVR516	chr2:187676189-187770185	93997	Loss	14	rs426743135
CNVR945	chr2:188832158-189006162	174005	Loss	52	rs404076850
CNVR713	chr2:189821752-190074371	252620	Loss	53	rs420744525
CNVR323	chr2:190633230-190937610	304381	Loss	70	rs428855584
CNVR273	chr2:191000005-191079182	79178	Gain	18	rs399693746
CNVR714	chr2:193661407-193729381	67975	Loss	17	rs415803684
CNVR293	chr2:193833214-193924415	91202	Loss	16	rs414428140
CNVR141	chr2:194307665-194494384	186720	Loss	24	rs406909505
CNVR347	chr2:19435310-19779336	344027	Loss	62	rs412099792
CNVR453	chr2:194877360-195059386	182027	Loss	25	rs414381223
CNVR627	chr2:195395872-195448272	52401	Loss	11	rs426829908
CNVR715	chr2:196163924-196234126	70203	Loss	13	rs409884422
CNVR946	chr2:196349558-196576095	226538	Loss	51	rs418063825
CNVR947	chr2:197385000-197895553	510554	Gain	117	rs416946555
CNVR454	chr2:198085585-199556459	1470875	Both	331	rs427227232
CNVR948	chr2:199702169-200429694	727526	Gain	150	rs423410391
CNVR204	chr2:20267818-20760180	492363	Both	78	rs421662151
CNVR949	chr2:207658003-207721538	63536	Loss	23	rs422059580
CNVR950	chr2:210833275-210928894	95620	Loss	16	rs417118391
CNVR716	chr2:213081402-213159417	78016	Loss	19	rs428638148
CNVR951	chr2:215567991-215643039	75049	Loss	20	rs423088810
CNVR952	chr2:216812509-216897514	85006	Loss	19	rs428218189
CNVR455	chr2:218006512-218206281	199770	Loss	42	rs408174845
CNVR953	chr2:2188110-2242785	54676	Loss	20	rs160204309
CNVR456	chr2:219278502-219335686	57185	Loss	15	rs405733495
CNVR457	chr2:220743805-220845129	101325	Loss	23	rs421721315
CNVR954	chr2:224258471-224310949	52479	Loss	13	rs426855035
CNVR517	chr2:225757725-225833194	75470	Loss	18	rs411187826
CNVR955	chr2:228531386-228592396	61011	Loss	26	rs403597545
CNVR231	chr2:232409735-232501892	92158	Loss	21	rs428050233
CNVR458	chr2:233196672-233249107	52436	Loss	14	rs422670716
CNVR628	chr2:233302456-233360690	58235	Gain	14	rs415560811
CNVR629	chr2:234867623-234952467	84845	Loss	24	rs398775885
CNVR459	chr2:236343268-236578142	234875	Loss	60	rs429056981
CNVR324	chr2:238665439-238899341	233903	Loss	48	rs403787957
CNVR956	chr2:239446013-239498441	52429	Gain	16	rs411850385
CNVR373	chr2:239641530-239709124	67595	Loss	24	rs402431678
CNVR957	chr2:242869066-242937814	68749	Loss	23	rs416337721
CNVR150	chr2:243745137-243848835	103699	Loss	30	rs161751609
CNVR958	chr2:245786174-245854394	68221	Loss	22	rs406681475
CNVR959	chr2:246140878-246207190	66313	Loss	15	rs401066372
CNVR960	chr2:246529183-246584646	55464	Loss	19	rs429384666
CNVR961	chr2:246768188-246836062	67875	Loss	17	rs411118076
CNVR99	chr2:247759637-248110935	351299	Loss	106	rs412146767
CNVR159	chr2:248351815-248488566	136752	Loss	35	rs159611014
CNVR110	chr2:248690728-248915488	224761	Both	53	rs419927070
CNVR630	chr2:2644661-2733345	88685	Loss	30	rs414223729
CNVR962	chr2:27785516-27846647	61132	Loss	18	rs402344776
CNVR963	chr2:28340755-28396926	56172	Loss	24	rs403339150
CNVR374	chr2:31164262-31478734	314473	Loss	64	rs413989819
CNVR964	chr2:32110816-32176664	65849	Gain	16	rs421093087
CNVR965	chr2:3532191-3620455	88265	Gain	23	rs427184422
CNVR631	chr2:36717572-36770286	52715	Loss	15	rs160178890
CNVR966	chr2:41279013-41345576	66564	Loss	18	rs398350773
CNVR274	chr2:42792430-42882330	89901	Loss	38	rs400224316
CNVR632	chr2:43254907-43311086	56180	Loss	22	rs415500647
CNVR967	chr2:44759073-44831907	72835	Loss	20	rs409211776
CNVR119	chr2:462099-944335	482237	Loss	131	rs427767619
CNVR968	chr2:62423545-62476879	53335	Loss	16	rs407166314
CNVR969	chr2:66366376-66443127	76752	Gain	14	rs407568844
CNVR460	chr2:70701656-70766915	65260	Loss	23	rs409585248
CNVR633	chr2:74001948-74186695	184748	Gain	47	rs430671586
CNVR348	chr2:79721720-79784673	62954	Loss	13	rs427460981
CNVR970	chr2:80116203-80168574	52372	Loss	12	rs405626814
CNVR971	chr2:82833068-83089508	256441	Loss	86	rs423839634
CNVR232	chr2:85065101-85293672	228572	Loss	42	rs409054730
CNVR461	chr2:88094928-88186469	91542	Gain	25	rs409943683
CNVR972	chr2:90577401-90669969	92569	Loss	20	rs427431433
CNVR973	chr2:92219558-92283431	63874	Loss	17	rs401392336
CNVR974	chr2:9427885-9503823	75939	Loss	21	rs430451027
CNVR975	chr2:94506607-94593184	86578	Loss	15	rs422237091
CNVR976	chr2:96334406-96736913	402508	Loss	88	rs409945038
CNVR634	chr2:96981087-97060969	79883	Loss	17	rs411993480
CNVR977	chr2:97457825-97534882	77058	Loss	15	rs413877045
CNVR978	chr2:97949951-98027219	77269	Loss	17	rs416864270
CNVR979	chr2:98713894-98798469	84576	Loss	21	rs405498244
CNVR655	chr3:103372516-103438193	65678	Loss	17	rs422354504
CNVR1049	chr3:106023002-106079300	56299	Gain	12	rs407867649
CNVR1050	chr3:107952327-108014325	61999	Loss	23	rs401019225
CNVR656	chr3:10922373-10985452	63080	Loss	14	rs399846568
CNVR1051	chr3:109258102-109318790	60689	Loss	16	rs401736224
CNVR1052	chr3:109870848-109943021	72174	Loss	17	rs429578091
CNVR112	chr3:114898957-114952771	53815	Loss	16	rs409872591
CNVR1053	chr3:118574232-118779896	205665	Loss	54	rs401750943
CNVR657	chr3:119156129-119236640	80512	Gain	25	rs403208412
CNVR717	chr3:119620628-119682374	61747	Loss	13	rs420012885
CNVR658	chr3:119879540-120076662	197123	Gain	40	rs429586941
CNVR1054	chr3:120173453-120226392	52940	Loss	12	rs398513977
CNVR659	chr3:120975268-121226424	251157	Loss	51	rs417512819
CNVR1055	chr3:121882863-121934504	51642	Loss	13	rs402071124
CNVR660	chr3:122917365-123005616	88252	Loss	17	rs415301215
CNVR473	chr3:123387843-123510493	122651	Loss	28	rs400577707
CNVR1056	chr3:123586218-123663669	77452	Gain	15	rs399880483
CNVR1057	chr3:124131883-124205212	73330	Loss	23	rs159827409
CNVR25	chr3:13070722-13136653	65932	Loss	17	rs426818726
CNVR474	chr3:132170281-132266636	96356	Loss	17	rs403409373
CNVR475	chr3:132698289-133096709	398421	Loss	68	rs421884709
CNVR661	chr3:133929736-133990688	60953	Loss	22	rs402812515
CNVR1058	chr3:134810684-134904632	93949	Gain	20	rs420011956
CNVR10	chr3:137339004-137444402	105399	Loss	24	rs412089489
CNVR113	chr3:137762161-137874777	112617	Gain	26	rs418647120
CNVR662	chr3:138370177-138487670	117494	Loss	41	rs416057668
CNVR1059	chr3:138603308-138663424	60117	Loss	16	rs409774921
CNVR476	chr3:14640228-14696395	56168	Gain	16	rs427123775
CNVR1060	chr3:147140248-147240514	100267	Loss	21	rs407511075
CNVR1061	chr3:147343622-147425251	81630	Loss	20	rs404635266
CNVR1062	chr3:148092190-148170930	78741	Loss	19	rs424143608
CNVR177	chr3:148522652-148603183	80532	Loss	20	rs420551139
CNVR663	chr3:150012943-150090852	77910	Gain	26	rs399385080
CNVR477	chr3:153185618-153247159	61542	Gain	22	rs418425620
CNVR383	chr3:15673814-15987811	313998	Gain	79	rs400019340
CNVR664	chr3:158024158-158095510	71353	Loss	14	rs421473373
CNVR384	chr3:158239133-158542997	303865	Loss	50	rs421982667
CNVR1063	chr3:159333611-159407473	73863	Loss	16	rs414341280
CNVR385	chr3:161274000-161433784	159785	Loss	40	rs403576324
CNVR665	chr3:161904250-162066585	162336	Both	36	rs412535720
CNVR234	chr3:162510504-163102411	591908	Loss	120	rs405742675
CNVR9	chr3:163449329-165149410	1700082	Both	207	rs398620761
CNVR1064	chr3:168992351-169044091	51741	Loss	14	rs159874522
CNVR718	chr3:175611026-175692480	81455	Gain	22	rs408072137
CNVR1065	chr3:175942540-176014923	72384	Gain	17	rs422996744
CNVR37	chr3:179152761-179302421	149661	Gain	31	rs402687889
CNVR386	chr3:180711255-181449590	738336	Loss	122	rs415969724
CNVR1066	chr3:182513195-182621267	108073	Loss	22	rs410899280
CNVR1067	chr3:183643526-183754229	110704	Loss	17	rs424663831
CNVR1068	chr3:183886109-184139119	253011	Gain	54	rs421400714
CNVR1069	chr3:185056335-185118995	62661	Loss	13	rs401978912
CNVR1070	chr3:19463889-19533894	70006	Loss	18	rs429862191
CNVR1071	chr3:197179427-197257027	77601	Loss	18	rs419545270
CNVR1072	chr3:201288450-201364179	75730	Loss	20	rs412281282
CNVR719	chr3:20307672-20661472	353801	Gain	113	rs400579665
CNVR1073	chr3:203754956-203823846	68891	Gain	14	rs417202387
CNVR1074	chr3:203973782-204049846	76065	Loss	14	rs398840906
CNVR1075	chr3:204458141-204539184	81044	Loss	26	rs419197290
CNVR303	chr3:204567181-204647557	80377	Gain	14	rs407758030
CNVR518	chr3:205335540-205497963	162424	Gain	25	rs429740961
CNVR50	chr3:206768349-206880308	111960	Both	17	rs399879664
CNVR387	chr3:207292260-207443922	151663	Loss	42	rs424077824
CNVR478	chr3:207625671-207781530	155860	Loss	48	rs414869482
CNVR1076	chr3:210649797-210701150	51354	Loss	21	rs413151600
CNVR333	chr3:210870015-210932492	62478	Loss	24	rs407820534
CNVR479	chr3:211980322-212060399	80078	Loss	28	rs419818409
CNVR186	chr3:212873140-212944381	71242	Loss	21	rs414690905
CNVR200	chr3:213155742-213493432	337691	Loss	92	rs419996408
CNVR1077	chr3:213777527-213836066	58540	Loss	11	rs412186017
CNVR1078	chr3:214840607-214890726	50120	Loss	17	rs411416756
CNVR666	chr3:216252846-216396220	143375	Loss	32	rs409455409
CNVR1079	chr3:216661746-216753564	91819	Loss	28	rs419129000
CNVR1080	chr3:216999943-217061415	61473	Loss	13	rs401390649
CNVR1081	chr3:217267813-217329229	61417	Loss	21	rs428184374
CNVR201	chr3:217677601-217808786	131186	Loss	40	rs415066044
CNVR251	chr3:218362525-218659817	297293	Loss	88	rs414289391
CNVR480	chr3:218996392-219185373	188982	Loss	39	rs426040964
CNVR66	chr3:219970540-220354580	384041	Both	82	rs418026424
CNVR667	chr3:220556948-220655882	98935	Loss	20	rs408159764
CNVR298	chr3:221043887-221178750	134864	Loss	43	rs401360439
CNVR55	chr3:222228761-222541030	312270	Loss	65	rs421577001
CNVR668	chr3:222734255-222799707	65453	Loss	16	rs403747144
CNVR30	chr3:223030059-223916272	886214	Both	191	rs429282922
CNVR720	chr3:23699010-23897046	198037	Gain	55	rs407505202
CNVR1082	chr3:25502952-25576560	73609	Gain	24	rs403563490
CNVR21	chr3:2657997-3985127	1327131	Both	291	rs420672500
CNVR1083	chr3:27891156-28009528	118373	Loss	19	rs425893649
CNVR669	chr3:29612732-29665827	53096	Loss	12	rs422227815
CNVR670	chr3:36224485-36299687	75203	Loss	21	rs430285465
CNVR671	chr3:38041126-38110806	69681	Loss	13	rs419050213
CNVR672	chr3:39418793-39511113	92321	Loss	23	rs427816712
CNVR1084	chr3:43369566-43428865	59300	Gain	10	rs416622209
CNVR673	chr3:47100561-47166191	65631	Loss	15	rs420172160
CNVR398	chr3:48564687-48778258	213572	Loss	37	rs403068068
CNVR1085	chr3:49381421-49449074	67654	Loss	10	rs418031091
CNVR1086	chr3:50363129-50431881	68753	Loss	15	rs417652509
CNVR674	chr3:52151596-52209045	57450	Loss	11	rs425222287
CNVR1087	chr3:5264874-5315086	50213	Loss	13	rs425186232
CNVR1088	chr3:53232018-53299036	67019	Loss	12	rs400499113
CNVR1089	chr3:53526461-53662463	136003	Loss	25	rs413979586
CNVR62	chr3:54329368-55139603	810236	Loss	157	rs400451789
CNVR1090	chr3:5619863-5672048	52186	Loss	23	rs408292568
CNVR1091	chr3:56952185-57012287	60103	Loss	20	rs418350921
CNVR1092	chr3:6117862-6181125	63264	Loss	21	rs403055038
CNVR675	chr3:61246899-61308344	61446	Gain	10	rs401376551
CNVR481	chr3:61859663-61921468	61806	Loss	15	rs413184618
CNVR482	chr3:62056489-62142549	86061	Loss	41	rs399121364
CNVR1093	chr3:66553748-66625820	72073	Loss	11	rs416190311
CNVR1094	chr3:6980250-7031279	51030	Loss	14	rs428327830
CNVR1095	chr3:70545303-70601205	55903	Loss	15	rs404282575
CNVR7	chr3:70733-2501081	2430349	Loss	535	rs418063323
CNVR388	chr3:71764256-71972870	208615	Loss	32	rs408355001
CNVR1096	chr3:72430376-72521576	91201	Gain	19	rs426235402
CNVR1097	chr3:7268640-7324890	56251	Loss	20	rs404519762
CNVR1098	chr3:73031127-73230113	198987	Loss	42	rs413912991
CNVR676	chr3:73330632-73443762	113131	Loss	25	rs412621322
CNVR1099	chr3:74677845-74856346	178502	Loss	46	rs417539385
CNVR1100	chr3:78508884-78623927	115044	Loss	20	rs409357582
CNVR187	chr3:7893267-8157416	264150	Loss	72	rs420076714
CNVR279	chr3:80796699-81120389	323691	Both	80	rs411255830
CNVR389	chr3:8444615-8522240	77626	Loss	16	rs402948983
CNVR213	chr3:86295573-86354989	59417	Loss	14	rs426136380
CNVR178	chr3:87755048-88192129	437082	Loss	81	rs405985378
CNVR144	chr3:88373122-88707905	334784	Both	72	rs426349749
CNVR677	chr3:88849221-88927484	78264	Loss	19	rs405626824
CNVR1101	chr3:90248467-90317832	69366	Gain	18	rs402396592
CNVR1102	chr4:10211133-10268015	56883	Loss	12	rs424747076
CNVR1103	chr4:106655954-106833552	177599	Gain	45	rs413658374
CNVR678	chr4:107951736-108048344	96609	Loss	20	rs399718972
CNVR334	chr4:110865396-111111527	246132	Gain	71	rs399835429
CNVR390	chr4:111963024-112124431	161408	Loss	76	rs407692291
CNVR19	chr4:112186771-112627060	440290	Both	80	rs398762446
CNVR214	chr4:112884227-113090106	205880	Both	47	rs416293626
CNVR1104	chr4:11399242-11644522	245281	Gain	61	rs416071054
CNVR1105	chr4:114763037-114820009	56973	Loss	16	rs408162198
CNVR679	chr4:116196045-116265775	69731	Loss	23	rs416279618
CNVR483	chr4:116631845-116703037	71193	Loss	18	rs408657147
CNVR1106	chr4:117704916-117814756	109841	Loss	31	rs419116151
CNVR71	chr4:118021124-118627017	605894	Loss	142	rs429509987
CNVR680	chr4:118903997-119062736	158740	Loss	55	rs410824898
CNVR484	chr4:12753506-12838797	85292	Loss	25	rs405005201
CNVR485	chr4:1336126-1399505	63380	Loss	15	rs406599890
CNVR335	chr4:14705267-14757621	52355	Gain	13	rs422990234
CNVR1107	chr4:18256646-18309798	53153	Loss	11	rs411227426
CNVR1108	chr4:20392396-20444495	52100	Loss	13	rs403618438
CNVR1109	chr4:27240140-27295177	55038	Loss	15	rs427167498
CNVR681	chr4:32500212-32648107	147896	Gain	27	rs398559867
CNVR46	chr4:32821643-32927072	105430	Both	19	rs421811606
CNVR721	chr4:34979726-35042667	62942	Loss	13	rs411817227
CNVR84	chr4:3720014-3822031	102018	Loss	23	rs403915104
CNVR1110	chr4:37627652-37695856	68205	Loss	16	rs400537377
CNVR336	chr4:37876694-37948914	72221	Gain	16	rs428020723
CNVR337	chr4:39163938-39662608	498671	Loss	101	rs408125567
CNVR682	chr4:40574004-40666166	92163	Loss	24	rs418885122
CNVR338	chr4:40704620-41102151	397532	Gain	96	rs417568390
CNVR252	chr4:41395457-41606708	211252	Loss	27	rs419129389
CNVR1111	chr4:42266484-42718282	451799	Loss	95	rs408433685
CNVR349	chr4:45579167-45649908	70742	Loss	17	rs423874418
CNVR486	chr4:46130840-46213979	83140	Loss	24	rs159765372
CNVR1112	chr4:4875932-4927457	51526	Loss	10	rs428891272
CNVR683	chr4:49056-242537	193482	Loss	30	rs413636855
CNVR175	chr4:58883341-59220968	337628	Loss	54	rs430266443
CNVR487	chr4:61434359-61520361	86003	Gain	22	rs417897712
CNVR519	chr4:72677057-73276375	599319	Loss	125	rs406513658
CNVR488	chr4:76513428-76601770	88343	Loss	26	rs406220155
CNVR1113	chr4:82857529-82924348	66820	Loss	18	rs398679544
CNVR520	chr4:83382304-83467326	85023	Loss	21	rs418149802
CNVR258	chr4:83728083-84347346	619264	Loss	109	rs406642075
CNVR1114	chr4:89966457-90110237	143781	Loss	39	rs405768023
CNVR489	chr4:92421932-92500041	78110	Gain	17	rs430331984
CNVR1115	chr4:92874693-92931449	56757	Loss	24	rs410955830
CNVR1116	chr4:95105071-95171753	66683	Loss	17	rs413942313
CNVR391	chr5:100370370-100971945	601576	Loss	111	rs412258456
CNVR1117	chr5:101765871-101816123	50253	Loss	10	rs398562093
CNVR339	chr5:102372541-102430330	57790	Loss	15	rs425206861
CNVR121	chr5:102546388-102803004	256617	Loss	41	rs427141954
CNVR202	chr5:104147833-104948713	800881	Gain	187	rs420982843
CNVR490	chr5:10444537-10705080	260544	Loss	57	rs421488617
CNVR684	chr5:10808005-10886611	78607	Loss	30	rs410604180
CNVR491	chr5:11594339-12013463	419125	Gain	68	rs403272245
CNVR1118	chr5:12902203-12954905	52703	Loss	14	rs420883347
CNVR135	chr5:16390213-16781529	391317	Loss	101	rs416629579
CNVR1119	chr5:17211523-17270901	59379	Loss	12	rs428901470
CNVR103	chr5:17563997-17928382	364386	Loss	91	rs421178104
CNVR1120	chr5:18626539-18679046	52508	Loss	14	rs410439327
CNVR105	chr5:18793944-19008495	214552	Both	39	rs401054927
CNVR1121	chr5:1900914-1956347	55434	Loss	12	rs408069085
CNVR1122	chr5:19643357-19693376	50020	Loss	16	rs417163486
CNVR114	chr5:2339427-2410487	71061	Loss	36	rs416934887
CNVR215	chr5:24975604-25105820	130217	Loss	32	rs407536548
CNVR1123	chr5:28702661-28762532	59872	Loss	13	rs409326492
CNVR1124	chr5:2874762-2939212	64451	Gain	12	rs410730602
CNVR1125	chr5:29447611-29506961	59351	Loss	16	rs411329697
CNVR299	chr5:30108101-30513037	404937	Loss	65	rs406877398
CNVR685	chr5:37887869-37965274	77406	Gain	23	rs406533253
CNVR686	chr5:38457314-38577383	120070	Loss	14	rs410964186
CNVR18	chr5:38855797-39244039	388243	Both	55	rs420525740
CNVR340	chr5:40453247-40699158	245912	Both	43	rs420305761
CNVR93	chr5:40808806-41365463	556658	Both	88	rs410502332
CNVR1126	chr5:41473769-41601826	128058	Loss	10	rs425202251
CNVR1127	chr5:43044507-43118389	73883	Loss	19	rs429558841
CNVR216	chr5:4343812-4467220	123409	Loss	41	rs417201971
CNVR687	chr5:43453216-43567520	114305	Loss	24	rs411123677
CNVR1128	chr5:47146149-47214589	68441	Loss	15	rs420722333
CNVR492	chr5:48159061-48238348	79288	Loss	26	rs417243981
CNVR688	chr5:48964-150099	101136	Gain	14	rs409963888
CNVR1129	chr5:4949412-5003507	54096	Loss	17	rs412579459
CNVR689	chr5:49566039-49632042	66004	Both	28	rs427058564
CNVR176	chr5:5482082-5580998	98917	Loss	45	rs399218191
CNVR493	chr5:5819684-5888331	68648	Loss	23	rs401952874
CNVR690	chr5:58207699-58287657	79959	Loss	22	rs160099801
CNVR253	chr5:64494232-64579630	85399	Loss	25	rs423961187
CNVR722	chr5:64891970-64954620	62651	Loss	13	rs403159441
CNVR723	chr5:71225461-71284181	58721	Loss	16	rs409039064
CNVR724	chr5:71474445-71530130	55686	Loss	12	rs404068133
CNVR521	chr5:73769443-73865499	96057	Loss	24	rs423894743
CNVR1130	chr5:74501573-74560136	58564	Gain	12	rs411112141
CNVR1131	chr5:81962724-82046952	84229	Gain	15	rs405631645
CNVR691	chr5:82109193-82240307	131115	Loss	25	rs407269117
CNVR123	chr5:82427956-82661855	233900	Loss	40	rs410004588
CNVR8	chr5:82795185-83474156	678972	Loss	108	rs411714953
CNVR1132	chr5:84206787-84283286	76500	Loss	15	rs403848300
CNVR3	chr5:8435142-8788614	353473	Both	48	rs407241705
CNVR692	chr5:87822341-87882339	59999	Loss	22	rs419839353
CNVR1133	chr5:88896956-88966565	69610	Loss	17	rs400216284
CNVR1134	chr5:8903138-8974990	71853	Loss	14	rs405946569
CNVR1135	chr5:89557275-89633178	75904	Loss	19	rs427846110
CNVR522	chr5:94322724-94388718	65995	Loss	16	rs429052836
CNVR1136	chr5:95289654-95351509	61856	Loss	16	rs399789160
CNVR254	chr5:96273113-97861085	1587973	Both	342	rs430095933
CNVR494	chr5:9823005-9945036	122032	Loss	57	rs428225048
CNVR1137	chr5:98413311-98468127	54817	Loss	18	rs398460455
CNVR523	chr6:10320506-10391460	70955	Loss	19	rs400419906
CNVR57	chr6:113576194-113926543	350350	Both	99	rs408255964
CNVR300	chr6:114175716-114321136	145421	Loss	43	rs424663947
CNVR45	chr6:114474784-114959462	484679	Both	110	rs413745329
CNVR188	chr6:115206539-115376776	170238	Loss	29	rs409638709
CNVR27	chr6:115944976-116838627	893652	Both	129	rs404579887
CNVR1138	chr6:1438196-1517352	79157	Loss	15	rs429861324
CNVR524	chr6:17197-322657	305461	Gain	48	rs427835096
CNVR1139	chr6:17217031-17316361	99331	Loss	26	rs424009627
CNVR1140	chr6:18634232-18691022	56791	Loss	14	rs405359190
CNVR255	chr6:21737289-21803711	66423	Gain	52	rs159947980
CNVR1141	chr6:27558417-27676922	118506	Loss	27	rs402568506
CNVR392	chr6:27876517-28166470	289954	Both	72	rs427321652
CNVR1142	chr6:30934302-30994255	59954	Loss	14	rs410833497
CNVR693	chr6:31892256-31957931	65676	Loss	13	rs424278732
CNVR153	chr6:3204962-3412650	207689	Gain	46	rs421765239
CNVR525	chr6:32241020-32311262	70243	Gain	18	rs403555867
CNVR1143	chr6:32599772-32652575	52804	Loss	13	rs423510124
CNVR495	chr6:33398184-33531764	133581	Loss	34	rs428560829
CNVR526	chr6:33833492-34105112	271621	Loss	36	rs410045328
CNVR1144	chr6:37311590-37374251	62662	Loss	10	rs414342940
CNVR1145	chr6:40305526-40375467	69942	Gain	16	rs402101428
CNVR527	chr6:40457295-40533486	76192	Loss	21	rs400463679
CNVR1146	chr6:40654578-41598767	944190	Gain	235	rs420622356
CNVR496	chr6:42470384-42672464	202081	Loss	46	rs405017781
CNVR164	chr6:42787757-42936486	148730	Loss	31	rs426555274
CNVR341	chr6:4601375-5439243	837869	Loss	193	rs420476409
CNVR1147	chr6:47152457-47276744	124288	Gain	27	rs423967345
CNVR1148	chr6:47426139-47507844	81706	Loss	18	rs403804043
CNVR1149	chr6:47716013-47778597	62585	Loss	18	rs429269105
CNVR1150	chr6:48533741-48605703	71963	Loss	13	rs418921385
CNVR1151	chr6:50715754-50771877	56124	Loss	12	rs402865273
CNVR276	chr6:51386116-51758466	372351	Loss	55	rs413106512
CNVR1152	chr6:53687028-53759087	72060	Loss	10	rs424883991
CNVR342	chr6:54356672-54426298	69627	Loss	12	rs420936788
CNVR528	chr6:55772730-55937589	164860	Loss	31	rs416323411
CNVR1153	chr6:59001103-59059514	58412	Loss	21	rs402533965
CNVR53	chr6:64017612-64288853	271242	Loss	48	rs426171540
CNVR1154	chr6:64390441-64446653	56213	Loss	10	rs429095072
CNVR1155	chr6:64599067-64687928	88862	Loss	19	rs427501585
CNVR217	chr6:65101203-65328277	227075	Loss	49	rs411667711
CNVR1156	chr6:66050365-66106140	55776	Loss	18	rs399996927
CNVR1157	chr6:69736392-69816914	80523	Gain	28	rs398841068
CNVR72	chr6:73923985-74222743	298759	Both	32	rs416570422
CNVR1158	chr6:74635614-74687088	51475	Loss	13	rs416124787
CNVR497	chr6:7523216-7614366	91151	Loss	25	rs418112074
CNVR529	chr6:75239480-75537833	298354	Loss	40	rs417310782
CNVR259	chr6:75928167-76073145	144979	Loss	34	rs403425537
CNVR1159	chr6:76979715-77127928	148214	Loss	31	rs413292469
CNVR89	chr6:78318499-79129352	810854	Both	136	rs410545408
CNVR1160	chr6:79548002-79670157	122156	Loss	28	rs416147230
CNVR239	chr6:7963881-8107660	143780	Loss	24	rs429169917
CNVR498	chr6:80021490-80365552	344063	Loss	65	rs400318550
CNVR694	chr6:80870657-80951427	80771	Loss	20	rs399064295
CNVR695	chr6:81413891-81557704	143814	Loss	28	rs410029331
CNVR399	chr6:81789515-82043118	253604	Loss	39	rs412307903
CNVR256	chr6:8217569-8357003	139435	Loss	25	rs400871257
CNVR1161	chr6:82548449-82769992	221544	Loss	50	rs426758270
CNVR1162	chr6:83896263-83995758	99496	Loss	16	rs402783953
CNVR1163	chr6:84618127-84699490	81364	Loss	19	rs401177866
CNVR1164	chr6:87619773-87698971	79199	Loss	18	rs419090870
CNVR400	chr6:8889136-9156366	267231	Loss	46	rs417841602
CNVR1165	chr6:90720295-90837806	117512	Gain	44	rs420924885
CNVR725	chr6:919772-1035639	115868	Loss	16	rs418510608
CNVR1166	chr6:9499675-9552895	53221	Loss	10	rs408553058
CNVR393	chr6:9694129-10064927	370799	Loss	67	rs425556322
CNVR1167	chr7:10426531-10507410	80880	Loss	84	rs160277936
CNVR1168	chr7:12495285-12570910	75626	Gain	19	rs411004158
CNVR1169	chr7:19344503-19464806	120304	Loss	29	rs428436497
CNVR1170	chr7:19820901-20039987	219087	Loss	51	rs410739303
CNVR1171	chr7:20332567-20386299	53733	Loss	16	rs427247819
CNVR499	chr7:20529907-20667115	137209	Loss	37	rs409394007
CNVR13	chr7:21951811-22734425	782615	Both	153	rs411742112
CNVR277	chr7:24359701-25142534	782834	Both	160	rs402375706
CNVR696	chr7:25275481-25433830	158350	Gain	30	rs403046345
CNVR1172	chr7:25599393-25717133	117741	Gain	33	rs420794368
CNVR1173	chr7:2561148-2619002	57855	Loss	12	rs421586868
CNVR1174	chr7:25901657-26092068	190412	Gain	50	rs412617894
CNVR500	chr7:26209-289371	263163	Gain	43	rs406770176
CNVR697	chr7:26265891-26736437	470547	Gain	104	rs430784555
CNVR1175	chr7:32802586-32985592	83007	Loss	21	rs160307119
CNVR501	chr7:33433720-33497278	63559	Loss	22	rs430417223
CNVR134	chr7:34228132-34301202	73071	Loss	72	rs401301662
CNVR343	chr7:35525743-36321041	795299	Loss	164	rs406336255
CNVR257	chr7:36985925-37077609	91685	Loss	25	rs415119351
CNVR1176	chr7:39901919-39954109	52191	Loss	14	rs430017523
CNVR1177	chr7:46775192-46826126	50935	Loss	17	rs405129725
CNVR1178	chr7:50591861-50713122	121262	Loss	18	rs428340417
CNVR1179	chr7:50832790-51121174	288385	Gain	34	rs398993283
CNVR1180	chr7:52325378-52385534	60157	Loss	13	rs417158390
CNVR1181	chr7:60770532-61067328	296797	Loss	67	rs421864328
CNVR726	chr7:61397562-61482565	85004	Gain	17	rs407758389
CNVR1182	chr7:64461334-64530562	69229	Loss	23	rs415879638
CNVR1183	chr7:69055220-69110693	55474	Loss	15	rs404975329
CNVR1184	chr7:69488759-69570101	81343	Loss	13	rs426257164
CNVR698	chr7:6963295-7139256	175962	Loss	36	rs412928961
CNVR502	chr7:71991379-72066864	75486	Loss	13	rs411793602
CNVR699	chr7:77148960-77347083	198124	Loss	41	rs407490848
CNVR700	chr7:82020301-82073286	52986	Loss	18	rs414015221
CNVR1185	chr7:83026368-83077055	50688	Loss	12	rs421597192
CNVR701	chr7:83229676-83375204	145529	Loss	34	rs408667234
CNVR394	chr7:85059853-85157881	98029	Loss	20	rs425183716
CNVR503	chr7:89874644-91945749	2071106	Gain	452	rs402095102
CNVR1186	chr7:8993338-9095783	102446	Loss	26	rs398791199
CNVR1187	chr7:98559181-98622726	63546	Gain	16	rs423747918
CNVR1188	chr7:98649042-98704909	55868	Loss	15	rs403638031
CNVR702	chr8:1095062-1166936	71875	Loss	16	rs405205590
CNVR395	chr8:13819529-13871029	51501	Loss	14	rs408607559
CNVR1189	chr8:16890271-16995602	105332	Loss	21	rs399871558
CNVR703	chr8:21774257-21849078	74822	Loss	20	rs430411810
CNVR5	chr8:2217707-2432933	215227	Both	32	rs424878318
CNVR1190	chr8:22484937-22551934	66998	Loss	15	rs423542885
CNVR504	chr8:24799716-24898015	98300	Loss	28	rs421993182
CNVR1191	chr8:26536957-26604585	67629	Loss	13	rs426920243
CNVR1192	chr8:26890619-26943912	53294	Loss	17	rs419915983
CNVR505	chr8:3373021-3517172	144152	Loss	29	rs416383969
CNVR704	chr8:33820864-33997309	176446	Loss	25	rs400394218
CNVR1193	chr8:34982730-35056693	73964	Loss	21	rs420042740
CNVR1194	chr8:36677082-36745632	68551	Loss	17	rs410281055
CNVR235	chr8:41019390-41545087	525698	Loss	102	rs409896442
CNVR203	chr8:42158683-42572637	413955	Loss	74	rs402466686
CNVR530	chr8:42827607-42981218	153612	Loss	22	rs415378974
CNVR1195	chr8:50138627-50198601	59975	Loss	13	rs409800997
CNVR506	chr8:5022477-5101425	78949	Loss	19	rs412977174
CNVR1196	chr8:54011610-54077048	65439	Loss	11	rs406354203
CNVR142	chr8:57394030-57509714	115685	Gain	26	rs416689578
CNVR1197	chr8:64773353-64870023	96671	Loss	21	rs415621836
CNVR1198	chr8:65424905-65504166	79262	Loss	12	rs416419279
CNVR1199	chr8:66017616-66111151	93536	Loss	20	rs407136007
CNVR304	chr8:73782464-73836593	54130	Gain	11	rs407275737
CNVR1200	chr8:76660144-76744789	84646	Loss	17	rs416997573
CNVR1201	chr8:77094764-77161806	67043	Loss	15	rs415266974
CNVR1202	chr8:78641780-78693873	52094	Gain	13	rs403034636
CNVR531	chr8:8082757-8176139	93383	Loss	22	rs428158353
CNVR1203	chr8:84549906-84670498	120593	Gain	31	rs399367226
CNVR344	chr8:85098381-85152288	53908	Loss	16	rs426398670
CNVR705	chr8:86362970-86468657	105688	Loss	24	rs400242128
CNVR345	chr8:88537174-88622261	85088	Loss	25	rs406799573
CNVR1204	chr8:88904631-89030487	125857	Loss	48	rs413879541
CNVR706	chr8:89660892-89784567	123676	Loss	30	rs414300575
CNVR143	chr8:90078086-90238984	160899	Loss	33	rs402550211
CNVR179	chr9:10250464-10688793	438330	Loss	72	rs427939452
CNVR305	chr9:10937719-11102092	164374	Loss	29	rs409339260
CNVR532	chr9:11216752-11539438	322687	Both	51	rs420935357
CNVR727	chr9:12454839-12557925	103087	Loss	20	rs418426586
CNVR15	chr9:13231837-14267706	1035870	Both	267	rs409805795
CNVR88	chr9:14408702-14949967	541266	Both	166	rs403298268
CNVR122	chr9:15075368-15526023	450656	Loss	73	rs422598290
CNVR236	chr9:16296551-16381360	84810	Loss	29	rs413402640
CNVR507	chr9:24101748-24439925	338178	Gain	78	rs427981855
CNVR401	chr9:26519974-26601801	81828	Gain	19	rs428645680
CNVR533	chr9:30194272-30266646	72375	Loss	11	rs415103610
CNVR1205	chr9:32048550-32100559	52010	Loss	14	rs399698613
CNVR1206	chr9:32395199-32454302	59104	Loss	18	rs401822095
CNVR728	chr9:47679462-47897023	217562	Gain	45	rs418755473
CNVR81	chr9:50613552-50714691	101140	Gain	16	rs404482827
CNVR1207	chr9:57635943-57686963	51021	Loss	11	rs426384254
CNVR1208	chr9:61984624-62044514	59891	Loss	12	rs425413442
CNVR350	chr9:6237424-6403179	165756	Loss	28	rs426174244
CNVR1209	chr9:62548529-62719301	170773	Loss	38	rs416650384
CNVR1210	chr9:62851299-62905412	54114	Loss	15	rs407768055
CNVR218	chr9:63058056-63558008	499953	Both	79	rs419671412
CNVR534	chr9:63838009-63935478	97470	Loss	23	rs430495286
CNVR306	chr9:64120141-64193207	73067	Loss	16	rs425737049
CNVR508	chr9:64686073-64818532	132460	Loss	34	rs417066366
CNVR240	chr9:65362004-65651940	289937	Loss	60	rs428670027
CNVR219	chr9:6609243-6810204	200962	Both	29	rs406449372
CNVR154	chr9:66109640-66182276	72637	Loss	14	rs406704516
CNVR707	chr9:66368828-66555376	186549	Loss	31	rs424436850
CNVR346	chr9:68002925-68127805	124881	Loss	26	rs400453338
CNVR708	chr9:7237052-7382189	145138	Loss	26	rs421328805
CNVR1211	chr9:73282846-73336051	53206	Loss	13	rs416898115
CNVR1212	chr9:73626809-73724197	97389	Loss	27	rs160663640
CNVR509	chr9:74137138-74216554	79417	Loss	18	rs424323697
CNVR1213	chr9:7539230-7614152	74923	Loss	15	rs412093989
CNVR351	chr9:7727352-8064665	337314	Loss	41	rs423864295
CNVR709	chr9:83556076-83622507	66432	Loss	21	rs416574890
CNVR1214	chr9:8629393-8701133	71741	Loss	14	rs422756592
CNVR1215	chr9:88199043-88263483	64441	Loss	14	rs418087631
CNVR510	chr9:8850275-9520940	670666	Loss	108	rs404721783
CNVR1216	chr9:89907089-89974601	67513	Loss	18	rs411040887
CNVR1217	chr9:92120616-92171557	50942	Loss	17	rs420812752
CNVR729	chr9:9738249-9873179	134931	Loss	22	rs398995311
CNVR535	chr10:1130776-1249924	119149	Gain	21	rs419749808
CNVR564	chr10:15273-141831	126559	Loss	20	rs419679152
CNVR312	chr10:19992214-20053813	61600	Loss	14	rs398540258
CNVR801	chr10:2051354-2175841	124488	Loss	21	rs407644636
CNVR802	chr10:36418527-36473231	54705	Gain	13	rs408431242
CNVR260	chr10:36912824-37955666	1042843	Loss	91	rs418000699
CNVR280	chr10:38114399-38430823	316425	Loss	47	rs426271297
CNVR313	chr10:38635788-38999258	363471	Loss	46	rs417324563
CNVR730	chr10:389120-487077	97958	Loss	11	rs408475060
CNVR76	chr10:39291775-39595659	303885	Loss	55	rs420098242
CNVR803	chr10:39924864-40027280	102417	Loss	27	rs412240403
CNVR68	chr10:41182275-41735517	553243	Both	72	rs417034358
CNVR171	chr10:41960748-42081600	120853	Loss	24	rs408827557
CNVR423	chr10:42263285-42433491	170207	Loss	24	rs421742201
CNVR222	chr10:42865190-43557131	691942	Loss	87	rs408198865
CNVR731	chr10:44245154-44307282	62129	Loss	11	rs418817943
CNVR804	chr10:45203126-45297943	94818	Loss	13	rs416217252
CNVR536	chr10:4521630-4583531	61902	Loss	12	rs403291170
CNVR805	chr10:45928368-45984415	56048	Loss	11	rs409678835
CNVR806	chr10:4970356-5097496	127141	Loss	25	rs411359713
CNVR402	chr10:50265161-50434427	169267	Gain	38	rs409960661
CNVR807	chr10:57233839-57298179	64341	Loss	12	rs419872746
CNVR808	chr10:57793963-57905433	111471	Loss	29	rs419798847
CNVR809	chr10:58160989-58248301	87313	Loss	19	rs398667339
CNVR266	chr10:5846084-6250298	404215	Loss	52	rs404400533
CNVR565	chr10:60616781-60696276	79496	Loss	20	rs415273329
CNVR424	chr10:61927855-62002356	74502	Loss	14	rs412024399
CNVR566	chr10:62333784-62397403	63620	Loss	15	rs426387008
CNVR567	chr10:62628558-62784020	155463	Loss	28	rs399524280
CNVR810	chr10:63564817-63665031	100215	Loss	22	rs416165486
CNVR352	chr10:63789269-64038241	248973	Loss	30	rs413134262
CNVR811	chr10:64242980-64388376	145397	Gain	37	rs417991394
CNVR732	chr10:6584899-6667538	82640	Loss	14	rs425395126
CNVR287	chr10:6806016-7193421	387406	Loss	62	rs410898170
CNVR812	chr10:69335002-69512853	177852	Gain	44	rs429330637
CNVR1	chr10:70305323-71350880	1045558	Both	171	rs398897233
CNVR568	chr10:707784-793949	86166	Loss	23	rs409690357
CNVR2	chr10:71532092-72183447	651356	Both	136	rs419999637
CNVR130	chr10:7346262-7948673	602412	Loss	80	rs422439579
CNVR733	chr10:78199324-78262992	63669	Gain	53	rs426087927
CNVR813	chr10:84482390-84534922	52533	Loss	17	rs160530722
CNVR314	chr10:84753032-84918526	165495	Loss	52	rs409895971
CNVR131	chr10:85088986-85443662	354677	Loss	91	rs419893023
CNVR35	chr10:85623337-86116342	493006	Both	155	rs421581048
CNVR734	chr10:8591564-8647481	55918	Loss	12	rs404760048
CNVR735	chr10:9643781-9698061	54281	Loss	16	rs427360949
CNVR814	chr11:10285173-10350937	65765	Loss	14	rs418299928
CNVR425	chr11:1344991-1678904	333914	Loss	52	rs417776091
CNVR569	chr11:1868532-2035348	166817	Both	34	rs401248663
CNVR246	chr11:18800431-18850483	50053	Gain	13	rs422466180
CNVR570	chr11:20345851-20466038	120188	Loss	30	rs408410045
CNVR261	chr11:2191288-2406074	214787	Loss	28	rs426517474
CNVR815	chr11:22256903-22335455	78553	Loss	28	rs417518187
CNVR288	chr11:24115394-24196670	81277	Loss	21	rs407602933
CNVR816	chr11:25993048-26052549	59502	Loss	20	rs416178825
CNVR362	chr11:26526152-26723163	197012	Loss	45	rs162127927
CNVR115	chr11:2701063-2916591	215529	Loss	31	rs399746172
CNVR403	chr11:3160776-3433990	273215	Loss	44	rs429901983
CNVR32	chr11:33570769-34537751	966983	Both	213	rs399182759
CNVR149	chr11:34724348-34847823	123476	Loss	42	rs421821986
CNVR817	chr11:35562273-35683766	121494	Loss	46	rs418115288
CNVR818	chr11:37885090-37936350	51261	Loss	14	rs402270990
CNVR819	chr11:3828080-3921450	93371	Loss	22	rs423971977
CNVR166	chr11:38449-1291189	1252741	Both	196	rs411396892
CNVR820	chr11:39186676-39244565	57890	Loss	22	rs414743858
CNVR267	chr11:39815672-40114437	298766	Loss	58	rs417834103
CNVR821	chr11:42608478-42698604	90127	Loss	14	rs401870661
CNVR822	chr11:43975232-44041418	66187	Loss	33	rs430223765
CNVR59	chr11:49535811-49657398	121588	Both	24	rs430141731
CNVR73	chr11:49874687-50106951	232265	Both	62	rs406842336
CNVR54	chr11:50317345-50776996	459652	Both	136	rs427055855
CNVR426	chr11:52205305-52280553	75249	Loss	35	rs401597046
CNVR823	chr11:54281056-54342856	61801	Loss	25	rs417341448
CNVR61	chr11:54661020-55002034	341015	Both	78	rs427526973
CNVR571	chr11:55211226-55288357	77132	Loss	20	rs427495027
CNVR824	chr11:55477449-55582419	104971	Loss	25	rs408856826
CNVR825	chr11:56777671-56855424	77754	Loss	24	rs411302977
CNVR826	chr11:5877162-6061471	184310	Gain	39	rs402845759
CNVR117	chr11:61698995-61929261	230267	Loss	49	rs424228551
CNVR827	chr11:8150172-8229259	79088	Gain	27	rs398952458
CNVR572	chr11:8774859-8871652	96794	Loss	43	rs428551566
CNVR181	chr11:9099474-9381998	282525	Loss	42	rs405436595
CNVR241	chr12:101025-1045212	944188	Gain	209	rs419439938
CNVR828	chr12:11934888-11990145	55258	Loss	14	rs423224683
CNVR829	chr12:1198402-1324195	125794	Gain	48	rs398536280
CNVR262	chr12:12211490-12636979	425490	Loss	70	rs403992675
CNVR830	chr12:12888712-12950546	61835	Loss	11	rs426879794
CNVR831	chr12:13900950-13967857	66908	Loss	16	rs427572809
CNVR537	chr12:14694045-14957701	263657	Loss	32	rs426319256
CNVR573	chr12:1496972-2811011	1314040	Gain	360	rs422872860
CNVR574	chr12:15305118-15374976	69859	Loss	16	rs409639301
CNVR832	chr12:16680228-16753716	73489	Loss	20	rs415069523
CNVR833	chr12:26238645-26333586	94942	Loss	23	rs399060948
CNVR575	chr12:27067672-27152791	85120	Gain	21	rs425448846
CNVR268	chr12:3001367-4828427	1827061	Both	468	rs403243909
CNVR315	chr12:35656443-35749502	93060	Loss	20	rs415145534
CNVR736	chr12:36639078-36719757	80680	Loss	21	rs420290550
CNVR316	chr12:40916256-41035039	118784	Loss	37	rs411715013
CNVR172	chr12:44819794-45053916	234123	Loss	63	rs421375756
CNVR576	chr12:47281681-47367418	85738	Loss	38	rs400206921
CNVR48	chr12:47488933-47686939	198007	Both	69	rs412454046
CNVR269	chr12:47846416-48014424	168009	Loss	46	rs427928497
CNVR42	chr12:48220438-48615797	395360	Loss	103	rs408870451
CNVR577	chr12:48804192-48867858	63667	Loss	19	rs425071653
CNVR80	chr12:49030345-49531886	501542	Loss	88	rs422833983
CNVR363	chr12:49680865-49858557	177693	Loss	47	rs421531066
CNVR20	chr12:52135136-52407392	272257	Gain	62	rs405798922
CNVR578	chr12:52972431-53032866	60436	Loss	10	rs401928520
CNVR579	chr12:5561776-5645466	83691	Gain	21	rs404423651
CNVR364	chr12:6340868-6470267	129400	Loss	36	rs424060952
CNVR834	chr12:64325233-64380187	54955	Gain	13	rs403130648
CNVR353	chr12:6937421-7202197	264777	Loss	43	rs418802847
CNVR835	chr12:73703046-73793282	90237	Loss	24	rs399086949
CNVR580	chr12:7398554-7644198	245645	Loss	33	rs409584556
CNVR49	chr12:77495964-77960517	464554	Both	115	rs423323902
CNVR31	chr12:78205719-79003249	797531	Both	136	rs416572151
CNVR365	chr13:13023-597523	584501	Both	206	rs412307970
CNVR836	chr13:16468107-16524534	56428	Gain	14	rs423332948
CNVR242	chr13:18985629-19250366	264738	Loss	38	rs420131423
CNVR837	chr13:22474154-22580075	105922	Loss	20	rs408295616
CNVR838	chr13:25315746-25462494	146749	Gain	33	rs403889997
CNVR366	chr13:37497301-37561660	64360	Gain	20	rs418704579
CNVR839	chr13:40381946-40439924	57979	Loss	21	rs426425363
CNVR270	chr13:42348775-42581234	232460	Gain	69	rs416955181
CNVR840	chr13:4799272-4874770	75499	Gain	21	rs424767673
CNVR427	chr13:48252857-48327533	74677	Gain	21	rs427144929
CNVR428	chr13:48754527-48874286	119760	Loss	15	rs406710904
CNVR28	chr13:52934541-54163369	1228829	Both	293	rs427672406
CNVR581	chr13:5565515-5659865	94351	Loss	20	rs413062924
CNVR841	chr13:55846209-55906458	60250	Loss	13	rs426363813
CNVR429	chr13:60355225-60480726	125502	Loss	25	rs160598379
CNVR842	chr13:61963462-62021310	57849	Gain	15	rs429910914
CNVR289	chr13:62425794-62485091	59298	Loss	15	rs426734738
CNVR404	chr13:65438454-65514770	76317	Gain	16	rs419599401
CNVR226	chr13:69447220-69515367	68148	Loss	26	rs411351554
CNVR843	chr13:69814007-69893106	79100	Loss	18	rs416617513
CNVR582	chr13:74023527-74142803	119277	Loss	33	rs429565962
CNVR844	chr13:78015449-78067296	51848	Loss	17	rs422034604
CNVR845	chr13:80586381-80640916	54536	Loss	15	rs427039769
CNVR846	chr13:8441557-8527935	86379	Loss	24	rs411769231
CNVR193	chr14:10733150-10977805	244656	Loss	61	rs415823047
CNVR290	chr14:12612324-12761260	148937	Loss	46	rs429622898
CNVR36	chr14:13114178-13569483	455306	Both	122	rs420352223
CNVR847	chr14:13696009-13756952	60944	Loss	14	rs413638834
CNVR102	chr14:13953714-14206630	252917	Loss	92	rs421577182
CNVR583	chr14:18503288-18637466	134179	Loss	33	rs429009854
CNVR848	chr14:23665006-23722876	57871	Loss	14	rs401864715
CNVR430	chr14:2398697-2649265	250569	Both	53	rs429975132
CNVR182	chr14:24870653-24956753	86101	Gain	25	rs408605980
CNVR849	chr14:25034920-25105346	70427	Loss	27	rs424917920
CNVR584	chr14:30526918-30595163	68246	Loss	15	rs416679004
CNVR585	chr14:30756084-30845248	89165	Loss	21	rs416003181
CNVR850	chr14:31373383-31768933	395551	Loss	88	rs419549066
CNVR737	chr14:33139661-33198878	59218	Gain	17	rs424671821
CNVR431	chr14:34584273-34670539	86267	Loss	29	rs411024870
CNVR851	chr14:39724660-39782170	57511	Loss	15	rs416734229
CNVR227	chr14:42833965-42928121	94157	Loss	29	rs421017118
CNVR432	chr14:43313398-43414692	101295	Loss	29	rs408599194
CNVR852	chr14:45456349-45519170	62822	Loss	30	rs412125640
CNVR106	chr14:47463415-47585007	121593	Loss	37	rs402289861
CNVR586	chr14:49281468-49459778	178311	Gain	39	rs429418979
CNVR433	chr14:49872531-49997942	125412	Loss	29	rs420766914
CNVR434	chr14:51711828-51773710	61883	Loss	19	rs407360480
CNVR587	chr14:51975950-52068629	92680	Loss	23	rs400980385
CNVR435	chr14:52217545-52332340	114796	Loss	33	rs400016498
CNVR588	chr14:52651058-52759548	108491	Loss	26	rs424481590
CNVR367	chr14:54846918-54995694	148777	Loss	41	rs416808005
CNVR853	chr14:55117718-55183435	65718	Loss	15	rs423004410
CNVR205	chr14:57175491-57460294	284804	Gain	51	rs402784774
CNVR51	chr14:58110222-58619728	509507	Both	115	rs411572881
CNVR145	chr14:59157578-59288356	130779	Loss	32	rs416098577
CNVR43	chr14:59656126-59925245	269120	Both	99	rs398890819
CNVR854	chr14:61310421-61407477	97057	Gain	38	rs403407841
CNVR855	chr14:62500026-62558522	58497	Loss	18	rs160999258
CNVR856	chr14:7517259-7627762	110504	Loss	33	rs403652821
CNVR69	chr14:8970-593345	584376	Gain	141	rs417139836
CNVR77	chr15:10439583-11108577	668995	Both	106	rs414475036
CNVR405	chr15:11216162-11459262	243101	Loss	35	rs399840311
CNVR146	chr15:11674205-11998726	324522	Loss	58	rs419497901
CNVR94	chr15:12496281-12761709	265429	Loss	39	rs427556106
CNVR738	chr15:12923868-12983228	59361	Loss	11	rs405738225
CNVR538	chr15:15191798-15408282	216485	Gain	54	rs398999681
CNVR857	chr15:15594292-15707286	112995	Loss	24	rs428051328
CNVR858	chr15:15915483-15967730	52248	Loss	12	rs422776735
CNVR859	chr15:17477662-17597519	119858	Loss	19	rs428132645
CNVR139	chr15:19060244-19277862	217619	Loss	46	rs424568961
CNVR78	chr15:2154298-3006527	852230	Both	114	rs406006050
CNVR860	chr15:28718444-28793130	74687	Loss	26	rs404807635
CNVR589	chr15:3595162-3777028	181867	Both	32	rs429293404
CNVR861	chr15:39965635-40186594	220960	Loss	63	rs413642670
CNVR436	chr15:4466587-4528904	62318	Loss	17	rs415577518
CNVR22	chr15:45486311-45696160	209850	Both	84	rs399687642
CNVR862	chr15:45965462-46024131	58670	Loss	18	rs414655909
CNVR863	chr15:47399783-47462139	62357	Gain	14	rs429666384
CNVR864	chr15:4970969-5028424	57456	Loss	20	rs412023147
CNVR865	chr15:50239229-50292741	53513	Loss	18	rs412919164
CNVR866	chr15:50894899-50977128	82230	Loss	24	rs402891499
CNVR368	chr15:52782494-52858583	76090	Loss	27	rs399799074
CNVR867	chr15:54492499-54572737	80239	Loss	31	rs428125974
CNVR868	chr15:56789833-56871192	81360	Loss	24	rs404866352
CNVR869	chr15:5813353-6138073	324721	Gain	68	rs413426491
CNVR870	chr15:60465199-60530463	65265	Loss	19	rs160730691
CNVR871	chr15:64865808-64968494	102687	Gain	25	rs429191839
CNVR126	chr15:65017-1714796	1649780	Both	251	rs420336161
CNVR872	chr15:67613259-67714621	101363	Loss	23	rs428030677
CNVR873	chr15:69271039-69328719	57681	Loss	18	rs429909597
CNVR874	chr15:70364978-70423950	58973	Loss	18	rs430828200
CNVR875	chr15:72454442-72511338	56897	Loss	19	rs424901464
CNVR876	chr15:72611520-72678961	67442	Loss	17	rs419220335
CNVR590	chr15:75194888-75258260	63373	Loss	19	rs193641121
CNVR63	chr15:76236477-76665697	429221	Both	66	rs424387043
CNVR877	chr15:76770271-76836745	66475	Loss	18	rs422773174
CNVR127	chr15:77002409-77243349	240941	Both	45	rs418381440
CNVR406	chr15:77705030-77786460	81431	Gain	27	rs411722818
CNVR878	chr15:77983389-78062879	79491	Loss	22	rs402532267
CNVR437	chr15:78522990-78601073	78084	Gain	21	rs426566349
CNVR97	chr15:80404200-80672508	268309	Both	49	rs405945138
CNVR879	chr15:8269671-8340841	71171	Loss	13	rs419124541
CNVR317	chr15:8924153-9065483	141331	Loss	28	rs417648946
CNVR281	chr15:9363344-9488618	125275	Loss	26	rs422480911
CNVR124	chr15:9972138-10229148	257011	Both	42	rs417627446
CNVR880	chr16:10019702-10072809	53108	Loss	29	rs406810527
CNVR881	chr16:11402850-11458890	56041	Loss	16	rs428390760
CNVR882	chr16:15148603-15350400	201798	Loss	32	rs417378701
CNVR591	chr16:178010-261955	83946	Loss	22	rs407313239
CNVR883	chr16:19113594-19170070	56477	Gain	15	rs401891968
CNVR884	chr16:19892698-19954388	61691	Loss	16	rs403828936
CNVR885	chr16:30614297-30680092	65796	Loss	13	rs425746424
CNVR228	chr16:31598950-31891338	292389	Gain	55	rs413001888
CNVR318	chr16:38720625-38797866	77242	Loss	19	rs411065410
CNVR886	chr16:42116444-42306633	190190	Loss	42	rs409128454
CNVR211	chr16:42587387-42691399	104013	Loss	26	rs410022651
CNVR887	chr16:42924093-42993462	69370	Loss	15	rs430041914
CNVR888	chr16:44304113-44380404	76292	Loss	16	rs408589710
CNVR183	chr16:44543650-44677226	133577	Loss	24	rs420907185
CNVR592	chr16:45293341-45405720	112380	Loss	23	rs416938627
CNVR271	chr16:45544221-45932675	388455	Loss	56	rs408839336
CNVR593	chr16:4565967-4652315	86349	Loss	17	rs429956931
CNVR407	chr16:46263468-46370446	106979	Loss	27	rs426757459
CNVR594	chr16:46480832-46650889	170058	Loss	31	rs413895877
CNVR90	chr16:46773182-47249038	475857	Loss	77	rs398130171
CNVR438	chr16:47266845-47375043	108199	Gain	23	rs409513209
CNVR223	chr16:47409606-47686051	276446	Loss	43	rs428762269
CNVR595	chr16:47993490-48135409	141920	Loss	28	rs423694484
CNVR889	chr16:48438132-48514797	76666	Loss	10	rs414417689
CNVR539	chr16:49036404-49161759	125356	Loss	25	rs412319633
CNVR206	chr16:49203829-49794590	590762	Both	102	rs400615124
CNVR307	chr16:49931179-51171851	1240673	Both	269	rs416546158
CNVR207	chr16:51651517-51788353	136837	Loss	27	rs398934147
CNVR308	chr16:52227825-52462383	234559	Loss	40	rs412787980
CNVR890	chr16:52762233-52812727	50495	Loss	10	rs411734370
CNVR739	chr16:53299987-53350098	50112	Loss	12	rs418521734
CNVR309	chr16:53893227-53993671	100445	Loss	22	rs409213480
CNVR282	chr16:54165662-54776575	610914	Loss	84	rs404498544
CNVR891	chr16:55224622-55316372	91751	Loss	22	rs409479628
CNVR167	chr16:60122477-60579800	457324	Loss	90	rs402390162
CNVR892	chr16:62920623-62997482	76860	Loss	17	rs404702527
CNVR893	chr16:66291586-66348683	57098	Loss	16	rs410810327
CNVR894	chr16:69431686-69495115	63430	Loss	15	rs411086827
CNVR596	chr16:70054028-70210792	156765	Loss	52	rs400749836
CNVR87	chr16:70466632-70741846	275215	Loss	47	rs430276145
CNVR79	chr16:70878783-70980035	101253	Both	15	rs404069384
CNVR23	chr16:71176162-71689081	512920	Loss	116	rs401817028
CNVR895	chr16:8528706-8629855	101150	Loss	25	rs416785583
CNVR597	chr17:13757766-13819992	62227	Gain	13	rs402543342
CNVR369	chr17:13945279-14000199	54921	Loss	16	rs401855775
CNVR155	chr17:1463215-1608980	145766	Loss	28	rs429292794
CNVR896	chr17:19289962-19343016	53055	Loss	13	rs425811898
CNVR598	chr17:19664829-20633063	968235	Gain	174	rs404923225
CNVR64	chr17:20808445-22949740	2141296	Both	384	rs404664654
CNVR132	chr17:23092676-25117052	2024377	Both	380	rs429780618
CNVR897	chr17:25504872-25566176	61305	Loss	15	rs420654643
CNVR740	chr17:25933674-26030833	97160	Loss	20	rs416150130
CNVR741	chr17:26290722-26388508	97787	Loss	21	rs428800324
CNVR136	chr17:26673920-27030812	356893	Loss	54	rs425890223
CNVR370	chr17:30011922-30396533	384612	Loss	69	rs426752530
CNVR898	chr17:30744957-30803390	58434	Loss	18	rs403183200
CNVR439	chr17:31000045-31088325	88281	Both	21	rs416452729
CNVR440	chr17:31508787-31762638	253852	Loss	48	rs408654535
CNVR899	chr17:32392775-32458464	65690	Loss	14	rs423817982
CNVR441	chr17:34242462-34309789	67328	Loss	14	rs415661107
CNVR85	chr17:3546467-3632135	85669	Loss	24	rs421269864
CNVR900	chr17:35556004-35609978	53975	Loss	11	rs405978846
CNVR540	chr17:35858528-35910675	52148	Loss	10	rs409853445
CNVR901	chr17:36395887-36483736	87850	Loss	20	rs414228119
CNVR442	chr17:37337148-37563437	226290	Loss	46	rs422920739
CNVR189	chr17:37689764-38306516	616753	Loss	106	rs410661055
CNVR902	chr17:38524069-38600013	75945	Loss	16	rs404793239
CNVR903	chr17:40482354-40541470	59117	Gain	15	rs427778737
CNVR184	chr17:44127583-44297606	170024	Loss	50	rs406737610
CNVR904	chr17:44513136-44589283	76148	Loss	27	rs421611660
CNVR599	chr17:469686-536651	66966	Gain	18	rs417026014
CNVR600	chr17:50924227-51032852	108626	Loss	23	rs420649672
CNVR905	chr17:52735555-52801554	66000	Loss	17	rs417322703
CNVR173	chr17:62103382-62250037	146656	Loss	42	rs422242295
CNVR601	chr17:63075473-63165988	90516	Loss	24	rs406493835
CNVR906	chr17:65255956-65319600	63645	Loss	25	rs428499100
CNVR208	chr17:654382-1228125	573744	Loss	67	rs416275466
CNVR602	chr17:6611504-6745818	134315	Gain	31	rs427490591
CNVR443	chr17:68013606-68067164	53559	Loss	19	rs419398549
CNVR128	chr17:68774442-69144909	370468	Loss	99	rs415147481
CNVR444	chr17:69400648-69485131	84484	Loss	35	rs404276216
CNVR11	chr17:70125911-72243691	2117781	Both	418	rs421964212
CNVR541	chr17:7863090-8068562	205473	Loss	27	rs424156078
CNVR291	chr17:8204-321595	313392	Gain	54	rs425199723
CNVR158	chr18:12191202-12634453	443252	Gain	106	rs417340648
CNVR907	chr18:13287175-13385922	98748	Loss	25	rs417851450
CNVR229	chr18:15689051-15757184	68134	Loss	24	rs403951406
CNVR156	chr18:18831041-18944565	113525	Gain	26	rs429552024
CNVR445	chr18:19046770-19313424	266655	Both	105	rs410343505
CNVR908	chr18:20668263-20724402	56140	Loss	24	rs412746091
CNVR909	chr18:26693330-26755077	61748	Loss	12	rs398994221
CNVR910	chr18:2748559-2835827	87269	Loss	13	rs409525487
CNVR446	chr18:28115559-28467034	351476	Loss	68	rs407718055
CNVR742	chr18:31433029-31533097	100069	Loss	22	rs161192618
CNVR118	chr18:32021502-32144614	123113	Loss	47	rs428390104
CNVR354	chr18:36798536-37077502	278967	Both	60	rs415125758
CNVR168	chr18:37335066-37538031	202966	Loss	38	rs418791326
CNVR911	chr18:37712916-37820013	107098	Loss	19	rs401150766
CNVR912	chr18:37913614-38022792	109179	Gain	23	rs416397348
CNVR913	chr18:38648018-38723164	75147	Loss	14	rs411840547
CNVR914	chr18:40426532-40477564	51033	Loss	12	rs403013706
CNVR603	chr18:42669563-42747384	77822	Loss	22	rs409867812
CNVR447	chr18:44011643-44088442	76800	Loss	20	rs424972642
CNVR140	chr18:44615744-44803206	187463	Loss	40	rs406034474
CNVR915	chr18:46336669-46403814	67146	Loss	18	rs417147031
CNVR604	chr18:46620573-46800175	179603	Loss	37	rs421356175
CNVR194	chr18:47705130-47812056	106927	Loss	32	rs401091817
CNVR283	chr18:48203703-49204046	1000344	Loss	222	rs425412510
CNVR243	chr18:49456102-49643421	187320	Loss	36	rs417974667
CNVR605	chr18:49978472-50080463	101992	Loss	16	rs410754260
CNVR408	chr18:50658305-50720174	61870	Loss	18	rs410228534
CNVR190	chr18:50850742-51082179	231438	Loss	38	rs411818218
CNVR743	chr18:51325940-51431516	105577	Loss	19	rs411525912
CNVR244	chr18:51602100-51915414	313315	Loss	56	rs406238624
CNVR185	chr18:52109822-52228147	118326	Loss	24	rs409896044
CNVR448	chr18:52585229-52842651	257423	Loss	59	rs411075943
CNVR606	chr18:56451173-56511487	60315	Loss	14	rs401622178
CNVR916	chr18:57503940-57555484	51545	Gain	15	rs420496180
CNVR607	chr18:63105487-63160525	55039	Loss	15	rs406165179
CNVR116	chr18:63622567-63723903	101337	Loss	31	rs415502217
CNVR195	chr18:63998528-64082624	84097	Loss	24	rs410529756
CNVR917	chr18:6405928-6506109	100182	Loss	20	rs406435909
CNVR918	chr18:65053012-65103782	50771	Loss	19	rs412680894
CNVR319	chr18:65778575-65910668	132094	Loss	30	rs411699650
CNVR919	chr18:66363439-66494985	131547	Loss	25	rs421284758
CNVR449	chr18:66723388-66943171	219784	Loss	40	rs423059844
CNVR14	chr18:67189442-68405738	1216297	Both	218	rs419771991
CNVR920	chr18:6860045-6922141	62097	Loss	19	rs405123168
CNVR320	chr19:15296890-15480134	183245	Gain	48	rs406557417
CNVR608	chr19:18249212-18301235	52024	Loss	14	rs429583009
CNVR371	chr19:20209200-20277281	68082	Loss	19	rs407127146
CNVR921	chr19:21528956-21589380	60425	Loss	13	rs406072279
CNVR609	chr19:23721270-24011900	290631	Loss	50	rs398952007
CNVR922	chr19:24373907-24455789	81883	Loss	18	rs418299566
CNVR923	chr19:27710985-28243388	532404	Gain	129	rs414253717
CNVR610	chr19:28424301-28688337	264037	Gain	64	rs412763594
CNVR924	chr19:3543868-3598094	54227	Gain	17	rs398269860
CNVR925	chr19:36201811-36271738	69928	Loss	17	rs402965865
CNVR926	chr19:41806078-41865614	59537	Loss	15	rs424290770
CNVR927	chr19:43434748-43585423	150676	Gain	34	rs408685989
CNVR98	chr19:48337497-48585230	247734	Loss	92	rs415160602
CNVR109	chr19:48765922-48985590	219669	Loss	48	rs161265744
CNVR611	chr19:49685887-49769909	84023	Loss	24	rs405514810
CNVR450	chr19:50060750-50204110	143361	Loss	33	rs424970973
CNVR83	chr19:50310601-50581757	271157	Loss	87	rs411198034
CNVR744	chr19:51526793-51585472	58680	Loss	20	rs422298254
CNVR196	chr19:52423364-52608743	185380	Loss	50	rs398388307
CNVR612	chr19:53252983-53315305	62323	Loss	19	rs162190417
CNVR928	chr19:5343304-5431473	88170	Loss	19	rs400263889
CNVR613	chr19:55997077-56053153	56077	Loss	11	rs417606041
CNVR614	chr19:57871542-58085690	214149	Loss	41	rs417913808
CNVR41	chr19:58390553-59318158	927606	Loss	220	rs399807494
CNVR38	chr19:59551810-59994964	443155	Both	93	rs413774591
CNVR56	chr19:60120584-60428014	307431	Loss	59	rs413422087
CNVR635	chr20:10667352-10730787	63436	Loss	19	rs416057775
CNVR325	chr20:10887461-11026185	138725	Loss	42	rs421865460
CNVR100	chr20:119119-1034629	915511	Both	180	rs398676759
CNVR636	chr20:13923923-13999468	75546	Gain	18	rs414830443
CNVR980	chr20:16551725-16606509	54785	Loss	13	rs422990248
CNVR326	chr20:16719932-16792218	72287	Loss	19	rs424837154
CNVR981	chr20:18500768-18574364	73597	Loss	12	rs406945303
CNVR542	chr20:1886465-2010549	124085	Loss	22	rs405115666
CNVR982	chr20:24173561-24236268	62708	Gain	30	rs408463709
CNVR745	chr20:2492188-2598009	105822	Loss	19	rs423295187
CNVR44	chr20:25246047-25604482	358436	Both	41	rs403182119
CNVR60	chr20:25792760-25938002	145243	Both	30	rs416725841
CNVR983	chr20:26239781-26296768	56988	Loss	21	rs420886272
CNVR637	chr20:26404705-26507907	103203	Loss	49	rs430291735
CNVR984	chr20:26617208-26697350	80143	Loss	38	rs408103538
CNVR47	chr20:26835798-26952262	116465	Both	31	rs408007966
CNVR375	chr20:27154237-27374041	219805	Loss	79	rs193645457
CNVR16	chr20:27496937-27717499	220563	Both	52	rs422001411
CNVR638	chr20:27965545-28052713	87169	Gain	32	rs426190691
CNVR40	chr20:28151226-28420685	269460	Both	69	rs415515260
CNVR133	chr20:28668714-28763476	94763	Both	15	rs423591709
CNVR263	chr20:29631192-29872921	241730	Loss	51	rs407972714
CNVR212	chr20:30520719-30739449	218731	Loss	38	rs429874476
CNVR462	chr20:33006032-33071841	65810	Loss	18	rs425632721
CNVR284	chr20:33547785-34053353	505569	Gain	95	rs398187653
CNVR4	chr20:49766578-50482738	716161	Both	107	rs411727688
CNVR327	chr20:50792028-50879557	87530	Loss	19	rs161349808
CNVR985	chr20:5897648-5981408	83761	Loss	15	rs421672322
CNVR986	chr20:7516720-7570814	54095	Loss	23	rs161298409
CNVR376	chr20:7773387-7878923	105537	Loss	35	rs420168838
CNVR987	chr20:8145273-8234647	89375	Loss	16	rs405490244
CNVR988	chr20:8629408-8690512	61105	Loss	15	rs162194722
CNVR639	chr21:12208750-12261153	52404	Loss	12	rs399004673
CNVR543	chr21:12524443-13081249	556807	Loss	123	rs411855207
CNVR640	chr21:13528120-13760222	232103	Loss	42	rs417082983
CNVR355	chr21:14182277-14243150	60874	Loss	14	rs404794223
CNVR989	chr21:17754568-17810319	55752	Loss	13	rs402714511
CNVR104	chr21:18852604-19340830	488227	Loss	91	rs410542344
CNVR641	chr21:21034-222443	201410	Gain	40	rs415250995
CNVR990	chr21:2523552-2620011	96460	Gain	27	rs404229179
CNVR377	chr21:26709414-26868119	158706	Loss	35	rs416292098
CNVR463	chr21:2782090-2851067	68978	Loss	14	rs422183961
CNVR378	chr21:3035274-4770144	1734871	Both	361	rs403113763
CNVR67	chr21:36816604-38723752	1907149	Gain	340	rs422036701
CNVR275	chr21:375966-2281144	1905179	Gain	422	rs414612046
CNVR151	chr21:39426052-39542550	116499	Loss	34	rs415171390
CNVR464	chr21:40191088-40386515	195428	Loss	60	rs404473569
CNVR233	chr21:41106863-41162133	55271	Gain	12	rs399404672
CNVR642	chr21:41737243-41840057	102815	Loss	23	rs426169150
CNVR643	chr21:42267186-42340812	73627	Loss	13	rs403746631
CNVR120	chr21:42767487-43220618	453132	Both	96	rs411442859
CNVR111	chr21:44344148-44770710	426563	Loss	100	rs422255313
CNVR160	chr21:45542818-45702106	159289	Loss	45	rs430389086
CNVR465	chr21:46025653-46257932	232280	Loss	39	rs408427577
CNVR379	chr21:46769262-47035357	266096	Loss	59	rs428197857
CNVR58	chr21:47603872-48029257	425386	Loss	79	rs399446267
CNVR107	chr21:48248231-48914201	665971	Loss	103	rs426158891
CNVR39	chr21:49041882-49903071	861190	Both	114	rs426264152
CNVR991	chr21:4971136-5694093	722958	Gain	207	rs424785507
CNVR466	chr21:5904133-6086610	182478	Loss	44	rs401726421
CNVR746	chr21:6942266-6999414	57149	Gain	14	rs161596989
CNVR197	chr21:7022120-7072691	50572	Loss	12	rs414930176
CNVR992	chr21:9531462-9588093	56632	Gain	11	rs421706164
CNVR993	chr21:9697248-9995053	297806	Gain	67	rs419574084
CNVR994	chr22:11062392-11112629	50238	Loss	17	rs426988316
CNVR995	chr22:1172042-1237384	65343	Loss	14	rs429965897
CNVR996	chr22:12377374-12440145	62772	Gain	19	rs401380603
CNVR95	chr22:1341151-1899190	558040	Both	94	rs422792773
CNVR997	chr22:14426047-14481383	55337	Loss	13	rs413785163
CNVR998	chr22:18681308-18732334	51027	Loss	24	rs413417625
CNVR137	chr22:2036387-2446633	410247	Loss	55	rs422035722
CNVR999	chr22:20947427-21015168	67742	Loss	30	rs414313698
CNVR1000	chr22:22121458-22188835	67378	Loss	13	rs411101574
CNVR644	chr22:22342407-22404844	62438	Loss	15	rs427283623
CNVR1001	chr22:23195589-23248730	53142	Loss	21	rs399865925
CNVR1002	chr22:23870103-23931429	61327	Loss	19	rs405659720
CNVR467	chr22:25349326-25481142	131817	Both	27	rs418370779
CNVR209	chr22:25726472-25861512	135041	Loss	26	rs413390531
CNVR65	chr22:2590995-3460614	869620	Loss	150	rs429800680
CNVR1003	chr22:28471445-28648225	176781	Loss	45	rs425481684
CNVR1004	chr22:34806003-34890246	84244	Loss	19	rs425974391
CNVR1005	chr22:3579366-3669617	90252	Loss	22	rs428880448
CNVR645	chr22:374545-480697	106153	Both	25	rs415710730
CNVR247	chr22:4270730-4321146	50417	Loss	13	rs414928009
CNVR294	chr22:42935949-43103274	167326	Loss	41	rs408631990
CNVR1006	chr22:4502206-4564846	62641	Loss	15	rs414737944
CNVR174	chr22:47942623-48131787	189165	Loss	51	rs400901694
CNVR1007	chr22:48409865-48513370	103506	Loss	30	rs424653837
CNVR129	chr22:49433020-49644407	211388	Loss	73	rs427401436
CNVR17	chr22:49749610-50578245	828636	Both	192	rs409796700
CNVR74	chr22:50678264-50774740	96477	Loss	18	rs401258852
CNVR646	chr22:5643675-5731965	88291	Loss	22	rs399099358
CNVR295	chr22:5858489-5987247	128759	Loss	28	rs428938689
CNVR1008	chr22:72190-235818	163629	Loss	21	rs411243784
CNVR1009	chr22:9231033-9304558	73526	Loss	16	rs417558116
CNVR647	chr22:9619132-9727143	108012	Loss	28	rs427146916
CNVR648	chr22:9654-66839	57186	Gain	19	rs422759253
CNVR1010	chr23:1076613-1167238	90626	Loss	29	rs425810358
CNVR1011	chr23:13045058-13097927	52870	Loss	10	rs406054972
CNVR1012	chr23:14031379-14113405	82027	Loss	18	rs408007260
CNVR1013	chr23:14645344-14760855	115512	Loss	26	rs419071655
CNVR157	chr23:15234737-15571569	336833	Loss	56	rs426737871
CNVR1014	chr23:16429227-16517023	87797	Loss	14	rs418617092
CNVR1015	chr23:20870905-20980649	109745	Gain	31	rs413793856
CNVR161	chr23:21790-227744	205955	Both	43	rs430611256
CNVR1016	chr23:22662474-22749260	86787	Gain	19	rs428344307
CNVR1017	chr23:26834622-26986619	151998	Loss	34	rs415929938
CNVR248	chr23:28347077-28405593	58517	Loss	14	rs419553989
CNVR649	chr23:33287324-33363686	76363	Gain	17	rs417557208
CNVR1018	chr23:36883445-36939944	56500	Gain	13	rs406801904
CNVR1019	chr23:40419137-40517589	98453	Loss	18	rs418391063
CNVR1020	chr23:41183267-41295273	112007	Gain	31	rs410394880
CNVR1021	chr23:42379752-42449139	69388	Loss	20	rs405227894
CNVR1022	chr23:43103665-43164326	60662	Loss	12	rs404051702
CNVR747	chr23:43959866-44015099	55234	Loss	11	rs425079500
CNVR1023	chr23:44419546-44469716	50171	Loss	13	rs411497561
CNVR1024	chr23:46728003-46797657	69655	Loss	14	rs417136878
CNVR650	chr23:4692275-4756465	64191	Loss	12	rs410452804
CNVR1025	chr23:50893931-50943950	50020	Loss	13	rs417384743
CNVR468	chr23:51286722-51659112	372391	Gain	57	rs411022199
CNVR152	chr23:545949-849877	303929	Loss	70	rs427467691
CNVR328	chr23:60309675-60430993	121319	Gain	40	rs421408167
CNVR748	chr23:62204843-62265700	60858	Gain	17	rs429506359
CNVR380	chr23:7706094-7808413	102320	Loss	23	rs412594871
CNVR469	chr23:8605180-8794007	188828	Loss	44	rs424099732
CNVR409	chr24:19105509-19330821	225313	Loss	25	rs402223130
CNVR162	chr24:1937748-2077983	140236	Loss	45	rs428684102
CNVR1026	chr24:19532195-19611154	78960	Loss	13	rs424725095
CNVR1027	chr24:19967-106102	86136	Loss	23	rs423291491
CNVR1028	chr24:20683338-20747590	64253	Gain	20	rs403384861
CNVR6	chr24:207996-1741263	1533268	Both	394	rs407898118
CNVR1029	chr24:20894687-20963051	68365	Gain	20	rs405864422
CNVR470	chr24:2331092-2581857	250766	Loss	68	rs404747865
CNVR651	chr24:24114160-24192914	78755	Loss	20	rs416283660
CNVR471	chr24:24916267-25013855	97589	Loss	25	rs404246150
CNVR329	chr24:26903368-27206736	303369	Loss	64	rs417668993
CNVR381	chr24:32948929-33039414	90486	Loss	26	rs415858282
CNVR1030	chr24:33446891-33500255	53365	Loss	16	rs425027105
CNVR330	chr24:34223398-34488250	264853	Loss	45	rs420723128
CNVR52	chr24:3431938-3859573	427636	Loss	94	rs398344438
CNVR296	chr24:35052842-35212984	160143	Loss	36	rs408983374
CNVR1031	chr24:37132756-37186742	53987	Loss	16	rs410090180
CNVR331	chr24:37576787-37663792	87006	Loss	33	rs161457578
CNVR91	chr24:38956366-39092785	136420	Loss	44	rs409408453
CNVR249	chr24:39309794-39528222	218429	Loss	41	rs429099070
CNVR12	chr24:40414678-41970932	1556255	Both	293	rs401078385
CNVR191	chr25:10968698-11214148	245451	Loss	31	rs410713133
CNVR1032	chr25:11724211-11854740	130530	Loss	29	rs419080433
CNVR652	chr25:13179759-13352355	172597	Loss	46	rs418703615
CNVR1033	chr25:15730112-15787922	57811	Gain	12	rs427616224
CNVR1034	chr25:18054356-18116606	62251	Loss	15	rs426342744
CNVR749	chr25:18142248-18547204	404957	Gain	82	rs424704389
CNVR29	chr25:1943058-2715391	772334	Both	133	rs413633259
CNVR1035	chr25:19929156-20191150	261995	Loss	63	rs406911272
CNVR1036	chr25:20790824-20852075	61252	Loss	15	rs418608874
CNVR169	chr25:21152180-21517273	365094	Loss	67	rs410931554
CNVR198	chr25:21675309-21895555	220247	Both	35	rs413975295
CNVR1037	chr25:24753484-24819449	65966	Loss	13	rs427951352
CNVR1038	chr25:27098713-27179540	80828	Loss	29	rs420468321
CNVR1039	chr25:27604932-27663765	58834	Loss	23	rs426509306
CNVR1040	chr25:30049385-30121481	72097	Loss	13	rs401698047
CNVR1041	chr25:3010131-3067699	57569	Gain	11	rs430663561
CNVR653	chr25:34494353-34665517	171165	Loss	36	rs427488086
CNVR1042	chr25:3564858-3715090	150233	Gain	35	rs428148698
CNVR544	chr25:38087004-38146435	59432	Loss	14	rs429010354
CNVR1043	chr25:38713213-38771951	58739	Gain	17	rs422507198
CNVR1044	chr25:3891113-3944485	53373	Gain	12	rs408746347
CNVR382	chr25:479298-548119	68822	Gain	19	rs404834386
CNVR750	chr25:7521504-7703254	181751	Gain	45	rs420034873
CNVR163	chr26:1207380-5311994	4104615	Both	963	rs417213136
CNVR250	chr26:16451325-16580409	129085	Loss	31	rs416885792
CNVR297	chr26:187190-879178	691989	Loss	163	rs425121049
CNVR1045	chr26:24200429-24250560	50132	Loss	13	rs403365410
CNVR199	chr26:26231501-26308966	77466	Gain	20	rs409625755
CNVR332	chr26:28262421-28412045	149625	Loss	34	rs413445196
CNVR1046	chr26:31704666-31774302	69637	Loss	24	rs161276579
CNVR1047	chr26:32996672-33066790	70119	Loss	14	rs425802795
CNVR654	chr26:41024522-41102781	78260	Gain	28	rs412003112
CNVR472	chr26:41546687-41627355	80669	Loss	18	rs405718297
CNVR1048	chr26:5423398-5562410	139013	Loss	30	rs424860758
CNVR75	chr26:5786885-11423020	5636136	Loss	1200	rs420885621

## Sheet: Supplementary Table S7
Supplementary Table S7. Validation pf of the 9 randomly selected CNVS by qPCR experiments from all tested breeds.
No. CNVR	Type	Animal Code	PCR Normalized Ratio	PennCNV score	Validation
CNVR81	Gain	MFW157	3.72	3	1
		MFW159	3.12	3	1
		MSF177	2.53	3	1
		MSF180	2.5	3	1
		MSF185	2.68	3	1
		SXW19	2	2	Control
CNVR1	Both	BQS11	1.3	1	1
		CLSD	0.36	0	1
		EFR22	2	2	Control
CNVR312	Loss	WGJR10	0.63	1	1
		WGJR11	0.84	1	1
		WGJR4	0.77	1	1
		WGJR5	0.76	1	1
		BSB130	2	2	Control
CNVR15	Loss	EFR217	1.21	1	1
		SSS39	0.16	0	1
		SSS45	1.06	1	1
		CLS222	2	2	Control
CNVR25	Loss	BEN8	0.028	0	1
		MFW163	0.054	0	1
		MK2	0.032	0	1
		MK8	3.17	0	0
		HDW56	2	2	Control
CNVR16	Both	CLS229-2	3.9	3	1
		EFR213	2.98	3	1
		EFR218	2.74	3	1
		EFR219	2.61	3	1
		BSB122	2	2	Control
CNVR7	Loss	CAU10	1.1	1	1
		SSS42	2.94	1	0
		TAN85	1.45	1	1
		DLS295	2.87	1	0
		WDS3	2	2	Control
CNVR66	Both	HDW47	1.99	2	1
		SSS41	2.03	2	1
		SSS44	2.05	2	1
		MFW157	1.97	2	1
		OUE15	2	2	Control
CNVR34	Gain	WDP147	1.8	3	0
		FINN316	3.49	3	1
		BSB126	1.05	3	0
		DLS246	3.04	3	1
		TAN78	2	2	Control
Validation: 1 mean the copy number status caculated by qPCR and PennCNV analyses were consistant in CNV targets, while 0 mean they were not consistant .
The accuracy percent (~86%) = Number of consistant (29)/Number of total tests (34)

## Sheet: Supplementary Table S8
Supplementary Table S8. Shared CNVs and CNVRs in four groups.
	Eastern-Central Asian - Western Asian	Eastern-Central Asian - African	Eastern-Central Asian - European	Western Asian - African	Western Asian - European	African - European	Total
Combined number of individuals of two groups	953	898	1473	295	870	815	5304
Shared CNVs	345	285	782	166	291	244	2113
Shared CNVRs (Mb)	12.34	11.57	13.73	11.67	12.63	13.72	75.66

## Sheet: Supplementary Table S9
Supplementary Table S9. CNVRs per population in Eastern- Central Asia, Western Asia, Europe and Africa groups.
Eastern-Central Asian					Western Asia					Europe					Africa
Breed code	CHR	Start position	End position	Location	Breed code	CHR	Start position	End position	Location	Breed code	CHR	Start position	End position	Location	Breed code	CHR	Start position	End position	Location
HDW	1	487720	762829	chr1:487720-762829	AFS	1	134424148	134494368	chr1:134424148-134494368	FIN	1	65562670	65661847	chr1:65562670-65661847	BQS	1	1566976	1619087	chr1:1566976-1619087
	1	822684	1171464	chr1:822684-1171464		1	239185878	239256562	chr1:239185878-239256562		1	110238914	110387808	chr1:110238914-110387808		1	27044617	27097748	chr1:27044617-27097748
	1	65562670	65627908	chr1:65562670-65627908		10	70516576	70681309	chr10:70516576-70681309		1	121325112	121624589	chr1:121325112-121624589		1	65562670	65627908	chr1:65562670-65627908
	1	110238914	110324454	chr1:110238914-110324454		10	70812118	71163355	chr10:70812118-71163355		1	150771493	150846526	chr1:150771493-150846526		1	131509979	131593432	chr1:131509979-131593432
	1	135193671	135391358	chr1:135193671-135391358		10	71645892	71727352	chr10:71645892-71727352		1	210764444	210853666	chr1:210764444-210853666		1	220511845	220946924	chr1:220511845-220946924
	1	157248715	157335919	chr1:157248715-157335919		10	71941680	72055695	chr10:71941680-72055695		1	242059404	242300122	chr1:242059404-242300122		1	227495292	227551528	chr1:227495292-227551528
	1	160900434	160969089	chr1:160900434-160969089		11	49589437	49657398	chr11:49589437-49657398		10	70516576	70703288	chr10:70516576-70703288		1	239185878	239256562	chr1:239185878-239256562
	1	194235823	194297124	chr1:194235823-194297124		12	4279179	4339089	chr12:4279179-4339089		10	70790957	71314696	chr10:70790957-71314696		10	4521630	4583531	chr10:4521630-4583531
	1	220156840	220234363	chr1:220156840-220234363		12	52153081	52340271	chr12:52153081-52340271		10	71624031	71736503	chr10:71624031-71736503		10	8591564	8647481	chr10:8591564-8647481
	1	239185878	239266757	chr1:239185878-239266757		14	61310421	61407477	chr14:61310421-61407477		10	71978765	72084450	chr10:71978765-72084450		10	39291775	39413530	chr10:39291775-39413530
	1	251790423	251855075	chr1:251790423-251855075		15	4970969	5028424	chr15:4970969-5028424		11	1344991	1635177	chr11:1344991-1635177		10	43090725	43189099	chr10:43090725-43189099
	1	262076637	262133696	chr1:262076637-262133696		15	45508961	45688467	chr15:45508961-45688467		11	49540890	49620077	chr11:49540890-49620077		10	50265161	50420855	chr10:50265161-50420855
	1	262279355	262339277	chr1:262279355-262339277		17	70125911	70210512	chr17:70125911-70210512		13	8441557	8527935	chr13:8441557-8527935		10	63789269	63844203	chr10:63789269-63844203
	1	263772088	263840396	chr1:263772088-263840396		2	154071095	154150308	chr2:154071095-154150308		14	8970	379951	chr14:8970-379951		10	70516576	70678730	chr10:70516576-70678730
	1	269455351	269620952	chr1:269455351-269620952		2	166397359	166456854	chr2:166397359-166456854		14	24870653	24956753	chr14:24870653-24956753		10	70812118	70880249	chr10:70812118-70880249
	10	15273	141831	chr10:15273-141831		20	25518219	25579064	chr20:25518219-25579064		14	58285556	58337730	chr14:58285556-58337730		10	70914162	71028675	chr10:70914162-71028675
	10	39446610	39498493	chr10:39446610-39498493		20	26853974	26935331	chr20:26853974-26935331		14	59753469	59895996	chr14:59753469-59895996		10	71159745	71222768	chr10:71159745-71222768
	10	41625777	41707007	chr10:41625777-41707007		20	27513239	27662834	chr20:27513239-27662834		15	69271039	69328719	chr15:69271039-69328719		10	71645892	71715120	chr10:71645892-71715120
	10	63793832	63844203	chr10:63793832-63844203		20	50303094	50438220	chr20:50303094-50438220		15	76518700	76576792	chr15:76518700-76576792		10	72111897	72173841	chr10:72111897-72173841
	10	64242980	64388376	chr10:64242980-64388376		23	28347077	28405593	chr23:28347077-28405593		15	80568921	80630914	chr15:80568921-80630914		10	78199324	78262992	chr10:78199324-78262992
	10	70516576	70681309	chr10:70516576-70681309		23	60329490	60421289	chr23:60329490-60421289		17	34242462	34309789	chr17:34242462-34309789		11	203498	443273	chr11:203498-443273
	10	70790957	71222768	chr10:70790957-71222768		3	163813773	163890900	chr3:163813773-163890900		17	70135459	70210512	chr17:70135459-70210512		11	2749096	2916591	chr11:2749096-2916591
	10	71237612	71328303	chr10:71237612-71328303		3	179228625	179302421	chr3:179228625-179302421		18	18874449	18943584	chr18:18874449-18943584		12	52252847	52346137	chr12:52252847-52346137
	10	71566364	71745418	chr10:71566364-71745418		3	206793709	206868297	chr3:206793709-206868297		20	25553479	25604482	chr20:25553479-25604482		14	62523	176728	chr14:62523-176728
	10	71905676	72055695	chr10:71905676-72055695		4	112191901	112254333	chr4:112191901-112254333		20	26886276	26952262	chr20:26886276-26952262		14	326029	593345	chr14:326029-593345
	10	72084450	72183447	chr10:72084450-72183447		4	112296224	112547935	chr4:112296224-112547935		20	27513239	27647988	chr20:27513239-27647988		14	33139661	33198878	chr14:33139661-33198878
	10	85231996	85289281	chr10:85231996-85289281		5	8628964	8688749	chr5:8628964-8688749		20	28306893	28420685	chr20:28306893-28420685		15	2480200	2601832	chr15:2480200-2601832
	10	85859951	85926178	chr10:85859951-85926178		5	39121763	39229190	chr5:39121763-39229190		20	28711860	28763476	chr20:28711860-28763476		15	2846264	2935767	chr15:2846264-2935767
	10	86025396	86085638	chr10:86025396-86085638		5	83058982	83126985	chr5:83058982-83126985		20	50282456	50479351	chr20:50282456-50479351		15	9396984	9455695	chr15:9396984-9455695
	11	2191288	2255502	chr11:2191288-2255502		7	21983537	22042661	chr7:21983537-22042661		21	5904133	5988413	chr21:5904133-5988413		15	10041986	10119503	chr15:10041986-10119503
	11	9262722	9318768	chr11:9262722-9318768		7	22367060	22428620	chr7:22367060-22428620		22	5858489	5933609	chr22:5858489-5933609		15	10644764	10714778	chr15:10644764-10714778
	11	33831051	33884745	chr11:33831051-33884745		7	98559181	98622726	chr7:98559181-98622726		22	12377374	12440145	chr22:12377374-12440145		15	11389064	11459262	chr15:11389064-11459262
	11	34447213	34533597	chr11:34447213-34533597		8	2217707	2358191	chr8:2217707-2358191		24	402111	554654	chr24:402111-554654		15	11674205	11738197	chr15:11674205-11738197
	11	34784290	34839063	chr11:34784290-34839063	BAL	1	110238914	110324454	chr1:110238914-110324454		24	41310264	41389047	chr24:41310264-41389047		15	12923868	12983228	chr15:12923868-12983228
	11	49565375	49657398	chr11:49565375-49657398		1	160900434	160969089	chr1:160900434-160969089		25	2245918	2436826	chr25:2245918-2436826		15	45528489	45625006	chr15:45528489-45625006
	11	49893009	49954353	chr11:49893009-49954353		1	192390505	192482099	chr1:192390505-192482099		26	4872016	4977106	chr26:4872016-4977106		16	46263468	46350038	chr16:46263468-46350038
	11	50317345	50394200	chr11:50317345-50394200		1	239185878	239256562	chr1:239185878-239256562		26	10784260	10860215	chr26:10784260-10860215		16	46782270	47022029	chr16:46782270-47022029
	12	101025	379971	chr12:101025-379971		10	70516576	70613577	chr10:70516576-70613577		3	13070722	13136653	chr3:13070722-13136653		16	47417250	47469809	chr16:47417250-47469809
	12	513619	571166	chr12:513619-571166		10	70788213	71213378	chr10:70788213-71213378		3	54921075	54980748	chr3:54921075-54980748		16	54497935	54563771	chr16:54497935-54563771
	12	644642	696358	chr12:644642-696358		10	71251686	71314696	chr10:71251686-71314696		3	90248467	90317832	chr3:90248467-90317832		17	1463215	1514719	chr17:1463215-1514719
	12	769055	836445	chr12:769055-836445		10	71620837	71736503	chr10:71620837-71736503		3	137339004	137444402	chr3:137339004-137444402		17	7863090	7916282	chr17:7863090-7916282
	12	888918	1045212	chr12:888918-1045212		10	71905676	72019029	chr10:71905676-72019029		3	163774087	163890900	chr3:163774087-163890900		17	21793827	22014295	chr17:21793827-22014295
	12	1198402	1324195	chr12:1198402-1324195		11	49554814	49657398	chr11:49554814-49657398		3	206768349	206863844	chr3:206768349-206863844		17	22380748	22502697	chr17:22380748-22502697
	12	1496972	1609970	chr12:1496972-1609970		12	52153081	52353247	chr12:52153081-52353247		3	218449086	218613500	chr3:218449086-218613500		17	25933674	26030833	chr17:25933674-26030833
	12	1628613	2811011	chr12:1628613-2811011		15	45523166	45683537	chr15:45523166-45683537		3	222261255	222312960	chr3:222261255-222312960		17	26290722	26388508	chr17:26290722-26388508
	12	3001367	3087094	chr12:3001367-3087094		17	40482354	40541470	chr17:40482354-40541470		4	112321025	112473816	chr4:112321025-112473816		17	26718718	26788449	chr17:26718718-26788449
	12	3182012	4330135	chr12:3182012-4330135		20	27515497	27647988	chr20:27515497-27647988		4	112518522	112568737	chr4:112518522-112568737		18	48663743	48782732	chr18:48663743-48782732
	12	4355996	4828427	chr12:4355996-4828427		20	50334165	50438220	chr20:50334165-50438220		5	8628964	8690983	chr5:8628964-8690983		18	48791402	49204046	chr18:48791402-49204046
	12	47542731	47595958	chr12:47542731-47595958		22	2371868	2432082	chr22:2371868-2432082		5	39121763	39229408	chr5:39121763-39229408		18	49493520	49554784	chr18:49493520-49554784
	12	47846416	48014424	chr12:47846416-48014424		25	2250232	2394381	chr25:2250232-2394381		5	83058982	83126985	chr5:83058982-83126985		18	51325940	51431516	chr18:51325940-51431516
	12	48469491	48567003	chr12:48469491-48567003		3	13070722	13123880	chr3:13070722-13123880		6	21737289	21803711	chr6:21737289-21803711		2	196163924	196234126	chr2:196163924-196234126
	12	49289436	49405178	chr12:49289436-49405178		3	137339004	137444402	chr3:137339004-137444402		6	64204456	64288853	chr6:64204456-64288853		20	25806701	25897304	chr20:25806701-25897304
	12	52153081	52331119	chr12:52153081-52331119		3	163786587	163890900	chr3:163786587-163890900		7	22123618	22188351	chr7:22123618-22188351		20	27523670	27647988	chr20:27523670-27647988
	12	64325233	64380187	chr12:64325233-64380187		3	179228625	179285009	chr3:179228625-179285009		7	22334716	22416330	chr7:22334716-22416330		20	29725561	29780125	chr20:29725561-29780125
	12	77517231	77636509	chr12:77517231-77636509		4	1336126	1399505	chr4:1336126-1399505		7	22503586	22630437	chr7:22503586-22630437		22	2087079	2182530	chr22:2087079-2182530
	12	78319043	78447523	chr12:78319043-78447523		5	8451201	8549678	chr5:8451201-8549678		8	2217707	2414415	chr8:2217707-2414415		3	20307672	20661472	chr3:20307672-20661472
	12	78842773	79003249	chr12:78842773-79003249		5	8628964	8688749	chr5:8628964-8688749		8	73782464	73836593	chr8:73782464-73836593		3	23699010	23897046	chr3:23699010-23897046
	13	66202	597523	chr13:66202-597523		5	39121763	39229190	chr5:39121763-39229190		9	15222617	15283285	chr9:15222617-15283285		3	54329368	55016359	chr3:54329368-55016359
	13	53394558	53502226	chr13:53394558-53502226		5	49566039	49632042	chr5:49566039-49632042		9	63058056	63108835	chr9:63058056-63108835		3	137339004	137444402	chr3:137339004-137444402
	13	53722775	53964426	chr13:53722775-53964426		5	83058982	83126985	chr5:83058982-83126985		9	66503947	66555376	chr9:66503947-66555376		3	163786587	163890900	chr3:163786587-163890900
	13	54041222	54104638	chr13:54041222-54104638		6	4601375	5439243	chr6:4601375-5439243	MFW	1	462261	786664	chr1:462261-786664		3	206768349	206868297	chr3:206768349-206868297
	13	69814007	69893106	chr13:69814007-69893106		7	21983537	22042661	chr7:21983537-22042661		1	817721	912612	chr1:817721-912612		4	83411818	83467326	chr4:83411818-83467326
	14	13114611	13289661	chr14:13114611-13289661		7	22123618	22178265	chr7:22123618-22178265		1	1642222	1727888	chr1:1642222-1727888		5	8451201	8549678	chr5:8451201-8549678
	14	13336659	13555200	chr14:13336659-13555200		7	22347418	22470703	chr7:22347418-22470703		1	110290769	110380268	chr1:110290769-110380268		5	8635759	8688749	chr5:8635759-8688749
	14	14019799	14079572	chr14:14019799-14079572		7	22575487	22630437	chr7:22575487-22630437		1	147743618	147853717	chr1:147743618-147853717		5	39121763	39229408	chr5:39121763-39229408
	14	47504489	47562924	chr14:47504489-47562924		7	22668288	22720081	chr7:22668288-22720081		1	157251211	157349577	chr1:157251211-157349577		5	83058982	83126985	chr5:83058982-83126985
	14	58548669	58619728	chr14:58548669-58619728		8	2224686	2424190	chr8:2224686-2424190		1	263772088	263840396	chr1:263772088-263840396		5	97759774	97810021	chr5:97759774-97810021
	14	59164227	59228958	chr14:59164227-59228958	BOZ	1	786126	836832	chr1:786126-836832		10	70516576	70681309	chr10:70516576-70681309		6	40457295	40533486	chr6:40457295-40533486
	14	59692503	59905090	chr14:59692503-59905090		1	56218348	56281210	chr1:56218348-56281210		10	70822879	71163355	chr10:70822879-71163355		7	22334716	22470703	chr7:22334716-22470703
	15	12496281	12578522	chr15:12496281-12578522		1	67698440	67774647	chr1:67698440-67774647		10	71607428	71745418	chr10:71607428-71745418		9	6348655	6403179	chr9:6348655-6403179
	15	45508961	45688467	chr15:45508961-45688467		1	81506851	81567979	chr1:81506851-81567979		10	72111897	72183447	chr10:72111897-72183447		9	30194272	30266646	chr9:30194272-30266646
	16	44554715	44629673	chr16:44554715-44629673		1	110238914	110391978	chr1:110238914-110391978		12	77533856	77589246	chr12:77533856-77589246		9	65518839	65613189	chr9:65518839-65613189
	16	70631072	70732923	chr16:70631072-70732923		1	135076441	135142262	chr1:135076441-135142262		12	78387373	78447523	chr12:78387373-78447523	CAM	1	48725365	48780636	chr1:48725365-48780636
	16	70897153	70974006	chr16:70897153-70974006		1	135554774	135611459	chr1:135554774-135611459		13	53736506	54100800	chr13:53736506-54100800		1	131005355	131166426	chr1:131005355-131166426
	16	71286336	71689081	chr16:71286336-71689081		1	149829292	149981551	chr1:149829292-149981551		14	2581604	2649265	chr14:2581604-2649265		1	159146670	159208067	chr1:159146670-159208067
	17	6611504	6745818	chr17:6611504-6745818		1	150221738	150341271	chr1:150221738-150341271		14	13133767	13187265	chr14:13133767-13187265		10	6584899	6667538	chr10:6584899-6667538
	17	44202510	44269759	chr17:44202510-44269759		1	239185878	239266757	chr1:239185878-239266757		14	59674713	59725235	chr14:59674713-59725235		10	7729387	7903839	chr10:7729387-7903839
	17	68813330	68865026	chr17:68813330-68865026		10	37621008	37853498	chr10:37621008-37853498		16	70666142	70732923	chr16:70666142-70732923		10	38215498	38430823	chr10:38215498-38430823
	17	70125911	70275493	chr17:70125911-70275493		10	38114399	38302942	chr10:38114399-38302942		16	70897153	70974006	chr16:70897153-70974006		10	39312580	39418679	chr10:39312580-39418679
	17	70459494	70510807	chr17:70459494-70510807		10	42017560	42081600	chr10:42017560-42081600		16	71526137	71689081	chr16:71526137-71689081		10	42931036	43010557	chr10:42931036-43010557
	17	70579292	70733819	chr17:70579292-70733819		10	70516576	70703288	chr10:70516576-70703288		17	70579292	70768478	chr17:70579292-70768478		10	43354335	43557131	chr10:43354335-43557131
	17	70959091	71013934	chr17:70959091-71013934		10	70788213	71213378	chr10:70788213-71213378		17	70959091	71131716	chr17:70959091-71131716		10	70516576	70571711	chr10:70516576-70571711
	17	71279678	71380866	chr17:71279678-71380866		10	71620837	71727352	chr10:71620837-71727352		17	71498379	71561773	chr17:71498379-71561773		10	70788213	70887673	chr10:70788213-70887673
	17	71494383	71561773	chr17:71494383-71561773		10	72111897	72183447	chr10:72111897-72183447		17	71617179	71682823	chr17:71617179-71682823		10	70910560	71039945	chr10:70910560-71039945
	17	71617179	71682823	chr17:71617179-71682823		10	85716934	85935620	chr10:85716934-85935620		17	71767793	71879830	chr17:71767793-71879830		10	71149733	71213378	chr10:71149733-71213378
	17	71757400	71879830	chr17:71757400-71879830		11	2223781	2307479	chr11:2223781-2307479		18	63631443	63723903	chr18:63631443-63723903		10	71620837	71736503	chr10:71620837-71736503
	17	72056835	72208382	chr17:72056835-72208382		11	9262722	9381998	chr11:9262722-9381998		18	67696057	67751828	chr18:67696057-67751828		10	71859708	71939616	chr10:71859708-71939616
	18	12352525	12634453	chr18:12352525-12634453		11	24115394	24180030	chr11:24115394-24180030		18	68056480	68145255	chr18:68056480-68145255		11	3160776	3223159	chr11:3160776-3223159
	18	32021502	32106914	chr18:32021502-32106914		11	33698625	33771059	chr11:33698625-33771059		19	48524603	48578662	chr19:48524603-48578662		12	52153081	52392321	chr12:52153081-52392321
	18	63631443	63723903	chr18:63631443-63723903		11	34460901	34537751	chr11:34460901-34537751		19	59693459	59756058	chr19:59693459-59756058		14	57210103	57460294	chr14:57210103-57460294
	18	63998528	64077030	chr18:63998528-64077030		11	34724348	34785303	chr11:34724348-34785303		19	60120584	60241883	chr19:60120584-60241883		14	58298700	58357468	chr14:58298700-58357468
	18	67396416	67463919	chr18:67396416-67463919		11	49589437	49653284	chr11:49589437-49653284		19	60350880	60428014	chr19:60350880-60428014		14	59729197	59847681	chr14:59729197-59847681
	18	67635138	67845661	chr18:67635138-67845661		11	49893009	49947241	chr11:49893009-49947241		2	243764189	243843098	chr2:243764189-243843098		15	2180851	2332125	chr15:2180851-2332125
	18	67876492	67966014	chr18:67876492-67966014		11	50317345	50446763	chr11:50317345-50446763		20	25553479	25604482	chr20:25553479-25604482		15	2470962	2541897	chr15:2470962-2541897
	18	68056480	68145255	chr18:68056480-68145255		12	40967985	41030085	chr12:40967985-41030085		20	26886276	26940171	chr20:26886276-26940171		15	2846264	2935767	chr15:2846264-2935767
	18	68218906	68362327	chr18:68218906-68362327		12	47281681	47351055	chr12:47281681-47351055		20	27496937	27665455	chr20:27496937-27665455		15	10507634	10743944	chr15:10507634-10743944
	19	15296890	15403765	chr19:15296890-15403765		12	48326546	48383536	chr12:48326546-48383536		20	50334165	50479351	chr20:50334165-50479351		15	10959729	11096662	chr15:10959729-11096662
	19	48524603	48585230	chr19:48524603-48585230		12	52153081	52353247	chr12:52153081-52353247		21	18966569	19038769	chr21:18966569-19038769		15	11216162	11297397	chr15:11216162-11297397
	19	50462818	50533243	chr19:50462818-50533243		13	42440335	42581234	chr13:42440335-42581234		21	47619697	47690197	chr21:47619697-47690197		15	12593027	12651774	chr15:12593027-12651774
	19	52449664	52510494	chr19:52449664-52510494		13	53674926	53808153	chr13:53674926-53808153		21	47817324	47886671	chr21:47817324-47886671		15	45508961	45696160	chr15:45508961-45696160
	19	58549935	58610400	chr19:58549935-58610400		14	13133767	13253435	chr14:13133767-13253435		21	48266978	48329368	chr21:48266978-48329368		15	77705030	77756100	chr15:77705030-77756100
	19	59139745	59196476	chr19:59139745-59196476		14	13330673	13448532	chr14:13330673-13448532		21	49315055	49408786	chr21:49315055-49408786		16	46782270	46917860	chr16:46782270-46917860
	19	59704180	59777494	chr19:59704180-59777494		14	14007893	14085069	chr14:14007893-14085069		22	25774317	25861512	chr22:25774317-25861512		16	49036404	49161759	chr16:49036404-49161759
	19	60137977	60265438	chr19:60137977-60265438		14	45456349	45519170	chr14:45456349-45519170		22	47971129	48084121	chr22:47971129-48084121		16	53893227	53985854	chr16:53893227-53985854
	19	60341950	60428014	chr19:60341950-60428014		14	59211058	59263835	chr14:59211058-59263835		22	49450290	49552403	chr22:49450290-49552403		16	60339961	60404276	chr16:60339961-60404276
	2	74001948	74143129	chr2:74001948-74143129		14	59725235	59895996	chr14:59725235-59895996		22	49850835	49960513	chr22:49850835-49960513		17	876845	930007	chr17:876845-930007
	2	82833068	83089508	chr2:82833068-83089508		15	8924153	8982938	chr15:8924153-8982938		22	50177414	50240836	chr22:50177414-50240836		17	21800797	21873869	chr17:21800797-21873869
	2	85090152	85167628	chr2:85090152-85167628		15	10067661	10139569	chr15:10067661-10139569		22	50285175	50391393	chr22:50285175-50391393		17	22406388	22574456	chr17:22406388-22574456
	2	96981087	97060969	chr2:96981087-97060969		15	10606818	10704696	chr15:10606818-10704696		22	50420558	50496687	chr22:50420558-50496687		17	26673920	26742384	chr17:26673920-26742384
	2	155297100	155605072	chr2:155297100-155605072		15	12593027	12686272	chr15:12593027-12686272		22	50697504	50774740	chr22:50697504-50774740		17	70125911	70241151	chr17:70125911-70241151
	2	166291748	166503545	chr2:166291748-166503545		15	45508961	45683537	chr15:45508961-45683537		24	380601	472496	chr24:380601-472496		18	37375882	37498196	chr18:37375882-37498196
	2	191000005	191059752	chr2:191000005-191059752		16	46782270	46883302	chr16:46782270-46883302		24	494217	560116	chr24:494217-560116		18	49507706	49617196	chr18:49507706-49617196
	2	243761055	243848835	chr2:243761055-243848835		16	70897153	70974006	chr16:70897153-70974006		24	1303407	1393384	chr24:1303407-1393384		18	51759009	51813627	chr18:51759009-51813627
	20	16719932	16792218	chr20:16719932-16792218		16	71572996	71689081	chr16:71572996-71689081		24	35063924	35205502	chr24:35063924-35205502		2	19710164	19779336	chr2:19710164-19779336
	20	25279736	25344083	chr20:25279736-25344083		17	70125911	70210512	chr17:70125911-70210512		24	39309794	39376400	chr24:39309794-39376400		2	187676189	187750480	chr2:187676189-187750480
	20	25553479	25604482	chr20:25553479-25604482		17	70954580	71110502	chr17:70954580-71110502		24	40414678	40634312	chr24:40414678-40634312		20	632172	720223	chr20:632172-720223
	20	25825589	25897304	chr20:25825589-25897304		17	71498379	71682823	chr17:71498379-71682823		24	40870576	41065120	chr24:40870576-41065120		20	1886465	1993829	chr20:1886465-1993829
	20	26853974	26952262	chr20:26853974-26952262		17	71767793	71831398	chr17:71767793-71831398		24	41187046	41460191	chr24:41187046-41460191		20	25279736	25335188	chr20:25279736-25335188
	20	27496937	27717499	chr20:27496937-27717499		18	32057659	32111743	chr18:32057659-32111743		24	41899509	41959530	chr24:41899509-41959530		20	25523807	25579064	chr20:25523807-25579064
	20	28151226	28281595	chr20:28151226-28281595		18	50658305	50720174	chr18:50658305-50720174		3	258631	314450	chr3:258631-314450		20	26843082	26948618	chr20:26843082-26948618
	20	28306893	28416205	chr20:28306893-28416205		19	50462818	50517047	chr19:50462818-50517047		3	688819	954735	chr3:688819-954735		20	27496937	27558500	chr20:27496937-27558500
	20	50237082	50479351	chr20:50237082-50479351		19	59139745	59196476	chr19:59139745-59196476		3	1560934	1842170	chr3:1560934-1842170		20	33547785	34053353	chr20:33547785-34053353
	21	7022120	7072691	chr21:7022120-7072691		19	59696158	59756058	chr19:59696158-59756058		3	2222612	2288838	chr3:2222612-2288838		21	36816604	38723752	chr21:36816604-38723752
	21	39455565	39533674	chr21:39455565-39533674		2	85090152	85167628	chr2:85090152-85167628		3	2890376	3072576	chr3:2890376-3072576		22	1395535	1463950	chr22:1395535-1463950
	21	41109795	41162133	chr21:41109795-41162133		2	166165611	166217009	chr2:166165611-166217009		3	3470922	3529543	chr3:3470922-3529543		22	1540499	1611603	chr22:1540499-1611603
	21	42913581	42976024	chr21:42913581-42976024		20	25518219	25577556	chr20:25518219-25577556		3	13070722	13130505	chr3:13070722-13130505		22	2690544	2852669	chr22:2690544-2852669
	21	44463475	44560763	chr21:44463475-44560763		20	27513239	27662834	chr20:27513239-27662834		3	61859663	61921468	chr3:61859663-61921468		23	15372460	15455876	chr23:15372460-15455876
	21	45588664	45639538	chr21:45588664-45639538		20	50334165	50479351	chr20:50334165-50479351		3	88373122	88707905	chr3:88373122-88707905		23	43959866	44015099	chr23:43959866-44015099
	21	46186404	46242821	chr21:46186404-46242821		21	47821471	48029257	chr21:47821471-48029257		3	137339004	137444402	chr3:137339004-137444402		25	11149123	11206779	chr25:11149123-11206779
	21	47688929	47745216	chr21:47688929-47745216		22	49852919	49990587	chr22:49852919-49990587		3	163813773	163890900	chr3:163813773-163890900		3	13070722	13136653	chr3:13070722-13136653
	21	47821471	47968023	chr21:47821471-47968023		22	50095744	50200010	chr22:50095744-50200010		3	179228625	179302421	chr3:179228625-179302421		3	163786587	163890900	chr3:163786587-163890900
	21	49080326	49142917	chr21:49080326-49142917		22	50285175	50342220	chr22:50285175-50342220		3	206793709	206868297	chr3:206793709-206868297		3	204567181	204647557	chr3:204567181-204647557
	21	49253264	49307472	chr21:49253264-49307472		24	402111	635793	chr24:402111-635793		3	219970540	220111165	chr3:219970540-220111165		3	205395388	205497963	chr3:205395388-205497963
	21	49355196	49408786	chr21:49355196-49408786		24	885154	985943	chr24:885154-985943		3	222280105	222351813	chr3:222280105-222351813		3	206768349	206877384	chr3:206768349-206877384
	21	49489110	49714065	chr21:49489110-49714065		24	1662119	1741263	chr24:1662119-1741263		3	223241639	223319656	chr3:223241639-223319656		4	32844092	32924280	chr4:32844092-32924280
	22	2371868	2432082	chr22:2371868-2432082		24	20683338	20747590	chr24:20683338-20747590		4	32500212	32648107	chr4:32500212-32648107		4	112321025	112377073	chr4:112321025-112377073
	22	49749610	49812282	chr22:49749610-49812282		24	20894687	20963051	chr24:20894687-20963051		4	112198964	112278754	chr4:112198964-112278754		5	8446961	8549678	chr5:8446961-8549678
	22	49850835	50208062	chr22:49850835-50208062		24	39000473	39076033	chr24:39000473-39076033		4	112322332	112480150	chr4:112322332-112480150		5	83058982	83126985	chr5:83058982-83126985
	22	50282225	50410074	chr22:50282225-50410074		24	40548981	40619369	chr24:40548981-40619369		4	118047093	118119169	chr4:118047093-118119169		6	17197	193362	chr6:17197-193362
	23	43991	227744	chr23:43991-227744		24	41218279	41528304	chr24:41218279-41528304		5	8628964	8688749	chr5:8628964-8688749		6	75239480	75330677	chr6:75239480-75330677
	23	1076613	1167238	chr23:1076613-1167238		24	41899509	41970932	chr24:41899509-41970932		5	17808119	17863146	chr5:17808119-17863146		6	78598727	78713374	chr6:78598727-78713374
	23	15234737	15350491	chr23:15234737-15350491		25	2245918	2394381	chr25:2245918-2394381		5	18873180	18998344	chr5:18873180-18998344		6	78934436	79129352	chr6:78934436-79129352
	23	22662474	22749260	chr23:22662474-22749260		25	2477366	2530598	chr25:2477366-2530598		5	39124822	39227992	chr5:39124822-39227992		7	22440975	22527115	chr7:22440975-22527115
	24	207996	294555	chr24:207996-294555		25	27604932	27663765	chr25:27604932-27663765		5	82427956	82626587	chr5:82427956-82626587		8	2217707	2338684	chr8:2217707-2338684
	24	359587	613846	chr24:359587-613846		3	1658725	1776158	chr3:1658725-1776158		5	83058982	83126985	chr5:83058982-83126985		9	8004339	8064665	chr9:8004339-8064665
	24	666723	841390	chr24:666723-841390		3	2800128	3023546	chr3:2800128-3023546		6	113601414	113654028	chr6:113601414-113654028		9	10294474	10608938	chr9:10294474-10608938
	24	912858	1064574	chr24:912858-1064574		3	3274985	3331638	chr3:3274985-3331638		6	114882260	114941025	chr6:114882260-114941025		9	10937719	11092961	chr9:10937719-11092961
	24	1311932	1379050	chr24:1311932-1379050		3	13070722	13123880	chr3:13070722-13123880		6	115206539	115318922	chr6:115206539-115318922		9	26519974	26590805	chr9:26519974-26590805
	24	1460494	1538114	chr24:1460494-1538114		3	132170281	132266636	chr3:132170281-132266636		6	116405451	116483092	chr6:116405451-116483092		9	64120141	64193207	chr9:64120141-64193207
	24	1582137	1640912	chr24:1582137-1640912		3	137339004	137444402	chr3:137339004-137444402		6	116586819	116637404	chr6:116586819-116637404	AFA	1	98401639	98465901	chr1:98401639-98465901
	24	2331092	2397831	chr24:2331092-2397831		3	163774087	163890900	chr3:163774087-163890900		7	22301867	22454123	chr7:22301867-22454123		1	110248531	110391978	chr1:110248531-110391978
	24	3509955	3581560	chr24:3509955-3581560		3	222300173	222360808	chr3:222300173-222360808		8	2217707	2362751	chr8:2217707-2362751		1	131509979	131600632	chr1:131509979-131600632
	24	3675062	3857198	chr24:3675062-3857198		4	18256646	18309798	chr4:18256646-18309798		9	6743512	6810204	chr9:6743512-6810204		1	158506852	158565657	chr1:158506852-158565657
	24	40546240	40634312	chr24:40546240-40634312		4	32844092	32925275	chr4:32844092-32925275		9	13503324	13590135	chr9:13503324-13590135		1	158581482	158680314	chr1:158581482-158680314
	24	41156175	41526227	chr24:41156175-41526227		4	83728083	83826476	chr4:83728083-83826476		9	13819537	13911694	chr9:13819537-13911694		1	158713070	158776303	chr1:158713070-158776303
	24	41665571	41959530	chr24:41665571-41959530		5	8628964	8688749	chr5:8628964-8688749		9	14185126	14245858	chr9:14185126-14245858		1	239181622	239266757	chr1:239181622-239266757
	25	2245918	2436826	chr25:2245918-2436826		5	37887869	37965274	chr5:37887869-37965274		9	14783758	14837482	chr9:14783758-14837482		10	37006565	37072371	chr10:37006565-37072371
	25	21822558	21895555	chr25:21822558-21895555		5	38883600	38995361	chr5:38883600-38995361		9	50613552	50714691	chr9:50613552-50714691		10	39312580	39383150	chr10:39312580-39383150
	26	187190	575035	chr26:187190-575035		5	39121763	39229190	chr5:39121763-39229190	ROM	1	97873804	98050088	chr1:97873804-98050088		10	44245154	44307282	chr10:44245154-44307282
	26	604351	879178	chr26:604351-879178		5	40808806	40869347	chr5:40808806-40869347		1	110269586	110357732	chr1:110269586-110357732		10	70516576	70681309	chr10:70516576-70681309
	26	1207380	4962760	chr26:1207380-4962760		5	82427956	82626587	chr5:82427956-82626587		1	133410123	133492056	chr1:133410123-133492056		10	70812118	70878826	chr10:70812118-70878826
	26	5007114	5311994	chr26:5007114-5311994		5	83058982	83126985	chr5:83058982-83126985		1	152579361	152679838	chr1:152579361-152679838		10	70912770	71163355	chr10:70912770-71163355
	26	5423398	5562410	chr26:5423398-5562410		6	75962826	76017204	chr6:75962826-76017204		1	157251211	157335919	chr1:157251211-157335919		10	71624031	71708780	chr10:71624031-71708780
	26	5786885	7066546	chr26:5786885-7066546		6	87619773	87698971	chr6:87619773-87698971		1	158581482	158660150	chr1:158581482-158660150		10	71980795	72055695	chr10:71980795-72055695
	26	7077865	11423020	chr26:7077865-11423020		6	114882260	114941025	chr6:114882260-114941025		1	173407605	173558889	chr1:173407605-173558889		11	2191288	2307479	chr11:2191288-2307479
	26	28262421	28408165	chr26:28262421-28408165		6	116321582	116468333	chr6:116321582-116468333		1	259520908	259580523	chr1:259520908-259580523		11	2769838	2916591	chr11:2769838-2916591
	26	41546687	41617422	chr26:41546687-41617422		7	22435721	22630437	chr7:22435721-22630437		1	263979610	264069284	chr1:263979610-264069284		12	150628	439519	chr12:150628-439519
	3	688819	812606	chr3:688819-812606		7	24742269	24795680	chr7:24742269-24795680		10	70516576	70681309	chr10:70516576-70681309		12	513619	634321	chr12:513619-634321
	3	890378	945670	chr3:890378-945670		8	2217707	2424190	chr8:2217707-2424190		10	70822879	71314696	chr10:70822879-71314696		12	6937421	6995852	chr12:6937421-6995852
	3	1084951	1151794	chr3:1084951-1151794		9	6280914	6334144	chr9:6280914-6334144		10	71620837	71736503	chr10:71620837-71736503		12	12371568	12422069	chr12:12371568-12422069
	3	1297799	1350216	chr3:1297799-1350216		9	13320259	13568127	chr9:13320259-13568127		10	71994730	72183447	chr10:71994730-72183447		12	14843671	14957701	chr12:14843671-14957701
	3	1619881	1771604	chr3:1619881-1771604		9	13993398	14136314	chr9:13993398-14136314		12	52252847	52346137	chr12:52252847-52346137		12	52153081	52353247	chr12:52153081-52353247
	3	2222612	2288838	chr3:2222612-2288838	CHI	1	239185878	239256562	chr1:239185878-239256562		14	58285556	58337730	chr14:58285556-58337730		13	19165293	19226009	chr13:19165293-19226009
	3	2775975	2871479	chr3:2775975-2871479		10	70516576	70661382	chr10:70516576-70661382		14	59763715	59879259	chr14:59763715-59879259		15	2465521	2537585	chr15:2465521-2537585
	3	2890376	3072576	chr3:2890376-3072576		10	70878826	71172898	chr10:70878826-71172898		15	5813353	6138073	chr15:5813353-6138073		15	2710176	2801801	chr15:2710176-2801801
	3	3277753	3331638	chr3:3277753-3331638		10	71620837	71715120	chr10:71620837-71715120		15	9972138	10132175	chr15:9972138-10132175		15	2867631	3006527	chr15:2867631-3006527
	3	3415801	3501492	chr3:3415801-3501492		11	49596024	49653284	chr11:49596024-49653284		15	45619107	45682757	chr15:45619107-45682757		15	9989448	10139569	chr15:9989448-10139569
	3	7893267	7975630	chr3:7893267-7975630		12	52153081	52353247	chr12:52153081-52353247		15	76518700	76576792	chr15:76518700-76576792		15	10606818	10822902	chr15:10606818-10822902
	3	13070722	13131876	chr3:13070722-13131876		15	45523166	45615531	chr15:45523166-45615531		16	47621584	47679198	chr16:47621584-47679198		15	12593027	12686272	chr15:12593027-12686272
	3	52151596	52209045	chr3:52151596-52209045		17	1512570	1563952	chr17:1512570-1563952		17	3546467	3632135	chr17:3546467-3632135		15	45508961	45688467	chr15:45508961-45688467
	3	87967374	88034811	chr3:87967374-88034811		17	3546467	3632135	chr17:3546467-3632135		17	13945279	14000199	chr17:13945279-14000199		15	76518700	76619738	chr15:76518700-76619738
	3	114898957	114952771	chr3:114898957-114952771		17	22361951	22416230	chr17:22361951-22416230		17	70125911	70226444	chr17:70125911-70226444		16	46782270	46930847	chr16:46782270-46930847
	3	137339004	137444402	chr3:137339004-137444402		17	70125911	70183289	chr17:70125911-70183289		18	49978472	50053833	chr18:49978472-50053833		16	47417250	47469809	chr16:47417250-47469809
	3	150012943	150090852	chr3:150012943-150090852		18	12191202	12634453	chr18:12191202-12634453		2	20611410	20704106	chr2:20611410-20704106		16	49391489	49447244	chr16:49391489-49447244
	3	163786587	163890900	chr3:163786587-163890900		20	25246047	25305081	chr20:25246047-25305081		2	85214524	85293672	chr2:85214524-85293672		16	51651517	51788353	chr16:51651517-51788353
	3	179228625	179302421	chr3:179228625-179302421		20	25554058	25604482	chr20:25554058-25604482		2	194307665	194377330	chr2:194307665-194377330		16	52266934	52327577	chr16:52266934-52327577
	3	203754956	203823846	chr3:203754956-203823846		20	26886276	26946115	chr20:26886276-26946115		2	220743805	220845129	chr2:220743805-220845129		16	53299987	53350098	chr16:53299987-53350098
	3	204585324	204647557	chr3:204585324-204647557		20	27515497	27647988	chr20:27515497-27647988		20	25523807	25604482	chr20:25523807-25604482		16	60204031	60267130	chr16:60204031-60267130
	3	206768349	206868297	chr3:206768349-206868297		20	50282456	50479351	chr20:50282456-50479351		20	25806701	25918685	chr20:25806701-25918685		16	60312514	60365408	chr16:60312514-60365408
	3	210649797	210701150	chr3:210649797-210701150		22	2676966	2766061	chr22:2676966-2766061		20	26853974	26952262	chr20:26853974-26952262		17	697091	828702	chr17:697091-828702
	3	220053565	220159013	chr3:220053565-220159013		25	2245918	2422359	chr25:2245918-2422359		20	27515497	27647988	chr20:27515497-27647988		17	1148243	1228125	chr17:1148243-1228125
	3	222261255	222345655	chr3:222261255-222345655		26	16451325	16529355	chr26:16451325-16529355		20	28283821	28416205	chr20:28283821-28416205		17	1512570	1563952	chr17:1512570-1563952
	3	223243821	223298835	chr3:223243821-223298835		3	13070722	13136653	chr3:13070722-13136653		20	50286418	50479351	chr20:50286418-50479351		17	21793827	21855292	chr17:21793827-21855292
	4	32821643	32925275	chr4:32821643-32925275		3	137339004	137444402	chr3:137339004-137444402		26	4502369	4593515	chr26:4502369-4593515		17	22361951	22464697	chr17:22361951-22464697
	4	40704620	41002382	chr4:40704620-41002382		3	163786587	163890900	chr3:163786587-163890900		26	8004138	8082393	chr26:8004138-8082393		17	22484560	22542373	chr17:22484560-22542373
	4	41049577	41102151	chr4:41049577-41102151		3	164002229	164125807	chr3:164002229-164125807		3	13070722	13136653	chr3:13070722-13136653		17	35858528	35910675	chr17:35858528-35910675
	4	107951736	108048344	chr4:107951736-108048344		3	179228625	179302421	chr3:179228625-179302421		3	54921075	54980748	chr3:54921075-54980748		17	37728865	37788285	chr17:37728865-37788285
	4	112518522	112568737	chr4:112518522-112568737		4	32844092	32925275	chr4:32844092-32925275		3	88373705	88707905	chr3:88373705-88707905		17	70125911	70210512	chr17:70125911-70210512
	4	114763037	114820009	chr4:114763037-114820009		5	8451763	8549678	chr5:8451763-8549678		3	137339004	137444402	chr3:137339004-137444402		18	37423228	37498196	chr18:37423228-37498196
	5	8446961	8549678	chr5:8446961-8549678		5	8628964	8688749	chr5:8628964-8688749		3	137762161	137874777	chr3:137762161-137874777		18	49573682	49639432	chr18:49573682-49639432
	5	8628964	8688749	chr5:8628964-8688749		5	39121763	39229190	chr5:39121763-39229190		3	163786587	163890900	chr3:163786587-163890900		18	51006192	51071815	chr18:51006192-51071815
	5	24975604	25105820	chr5:24975604-25105820		5	83058982	83126985	chr5:83058982-83126985		3	164011600	164201781	chr3:164011600-164201781		18	51759009	51820279	chr18:51759009-51820279
	5	39121763	39229408	chr5:39121763-39229408		7	22542572	22600454	chr7:22542572-22600454		3	175942540	176014923	chr3:175942540-176014923		2	20422878	20505014	chr2:20422878-20505014
	5	64495459	64579630	chr5:64495459-64579630		8	2224686	2358191	chr8:2224686-2358191		4	92421932	92500041	chr4:92421932-92500041		2	149201363	149364598	chr2:149201363-149364598
	5	83058982	83126985	chr5:83058982-83126985		9	10497567	10608938	chr9:10497567-10608938		4	112191901	112595089	chr4:112191901-112595089		2	225757725	225833194	chr2:225757725-225833194
	5	88896956	88966565	chr5:88896956-88966565	GHE	1	27044617	27103785	chr1:27044617-27103785		5	8628964	8690983	chr5:8628964-8690983		20	1886465	2010549	chr20:1886465-2010549
	5	104147833	104948713	chr5:104147833-104948713		1	129775431	129828375	chr1:129775431-129828375		5	11877466	12013463	chr5:11877466-12013463		20	25282704	25335188	chr20:25282704-25335188
	6	64165738	64235659	chr6:64165738-64235659		1	157251211	157335919	chr1:157251211-157335919		5	39121763	39229408	chr5:39121763-39229408		20	25553479	25604482	chr20:25553479-25604482
	6	73938833	74067993	chr6:73938833-74067993		1	160900434	160969089	chr1:160900434-160969089		5	83058982	83137294	chr5:83058982-83137294		20	26886276	26946115	chr20:26886276-26946115
	6	81413891	81474433	chr6:81413891-81474433		1	239185878	239266757	chr1:239185878-239266757		5	102710984	102803004	chr5:102710984-102803004		21	18954429	19028562	chr21:18954429-19028562
	6	114239677	114321136	chr6:114239677-114321136		10	7768938	7830583	chr10:7768938-7830583		6	8253917	8355501	chr6:8253917-8355501		22	1395535	1623524	chr22:1395535-1623524
	6	114474784	114527067	chr6:114474784-114527067		10	38291507	38392275	chr10:38291507-38392275		6	9970898	10064927	chr6:9970898-10064927		22	1765026	1899190	chr22:1765026-1899190
	6	114653254	114751686	chr6:114653254-114751686		10	38791133	38929219	chr10:38791133-38929219		6	27876517	28166470	chr6:27876517-28166470		22	2096860	2173703	chr22:2096860-2173703
	6	114811147	114941025	chr6:114811147-114941025		10	43090725	43214288	chr10:43090725-43214288		6	47152457	47276744	chr6:47152457-47276744		22	2354373	2446633	chr22:2354373-2446633
	6	115953862	116056473	chr6:115953862-116056473		10	70516576	70567057	chr10:70516576-70567057		7	21979094	22042661	chr7:21979094-22042661		22	2607766	2662088	chr22:2607766-2662088
	6	116321582	116541523	chr6:116321582-116541523		10	70868386	71009362	chr10:70868386-71009362		7	22310113	22630437	chr7:22310113-22630437		22	2676966	2761005	chr22:2676966-2761005
	6	116586819	116637404	chr6:116586819-116637404		10	71620901	71715120	chr10:71620901-71715120		7	35635501	36027190	chr7:35635501-36027190		22	2983825	3069982	chr22:2983825-3069982
	7	149266	255459	chr7:149266-255459		11	49594116	49657398	chr11:49594116-49657398		7	36985925	37068546	chr7:36985925-37068546		22	3152673	3266603	chr22:3152673-3266603
	7	22334716	22630437	chr7:22334716-22630437		12	52172490	52340271	chr12:52172490-52340271		8	2224686	2358971	chr8:2224686-2358971		22	3330174	3383977	chr22:3330174-3383977
	7	36985925	37077609	chr7:36985925-37077609		14	59801255	59919144	chr14:59801255-59919144		9	9177440	9232845	chr9:9177440-9232845		24	402111	457413	chr24:402111-457413
	8	2217707	2432933	chr8:2217707-2432933		15	10644764	10743944	chr15:10644764-10743944		9	68002925	68127805	chr9:68002925-68127805		24	19105509	19209217	chr24:19105509-19209217
	8	85098381	85152288	chr8:85098381-85152288		15	12593027	12708963	chr15:12593027-12708963	ALT	10	38114399	38333868	chr10:38114399-38333868		25	2477366	2530598	chr25:2477366-2530598
	9	13349655	13416598	chr9:13349655-13416598		15	45508961	45683537	chr15:45508961-45683537		10	41625777	41698139	chr10:41625777-41698139		25	11135595	11192666	chr25:11135595-11192666
	9	13489814	13645241	chr9:13489814-13645241		15	76518700	76587016	chr15:76518700-76587016		10	70516576	70709551	chr10:70516576-70709551		25	21186221	21243277	chr25:21186221-21243277
	9	13963855	14031234	chr9:13963855-14031234		16	45878970	45932675	chr16:45878970-45932675		10	70770177	71178819	chr10:70770177-71178819		25	38087004	38146435	chr25:38087004-38146435
	9	26525959	26601801	chr9:26525959-26601801		16	52266934	52341515	chr16:52266934-52341515		10	71261439	71329903	chr10:71261439-71329903		3	13070722	13123880	chr3:13070722-13123880
HUS	1	512241	628019	chr1:512241-628019		16	60204031	60267130	chr16:60204031-60267130		10	71592634	71651224	chr10:71592634-71651224		3	48589510	48672357	chr3:48589510-48672357
	1	809317	988021	chr1:809317-988021		16	60339961	60394949	chr16:60339961-60394949		10	71859708	72085531	chr10:71859708-72085531		3	137339004	137444402	chr3:137339004-137444402
	1	1027795	1090493	chr1:1027795-1090493		17	22361951	22575966	chr17:22361951-22575966		10	72111897	72173841	chr10:72111897-72173841		3	163786587	163890900	chr3:163786587-163890900
	1	65562670	65657247	chr1:65562670-65657247		17	38145378	38306516	chr17:38145378-38306516		11	49540890	49657398	chr11:49540890-49657398		3	179228625	179302421	chr3:179228625-179302421
	1	84105091	84340395	chr1:84105091-84340395		18	18850643	18922090	chr18:18850643-18922090		12	52154585	52260629	chr12:52154585-52260629		4	34979726	35042667	chr4:34979726-35042667
	1	110238914	110391978	chr1:110238914-110391978		18	28240462	28467034	chr18:28240462-28467034		15	4466587	4528904	chr15:4466587-4528904		5	8438065	8553470	chr5:8438065-8553470
	1	157251211	157335919	chr1:157251211-157335919		18	49456102	49524058	chr18:49456102-49524058		15	9369915	9455695	chr15:9369915-9455695		5	8628964	8688749	chr5:8628964-8688749
	1	160900434	160969089	chr1:160900434-160969089		18	50903123	50986021	chr18:50903123-50986021		15	45508961	45561770	chr15:45508961-45561770		5	39121763	39229408	chr5:39121763-39229408
	1	178555832	178721556	chr1:178555832-178721556		2	190633230	190937610	chr2:190633230-190937610		2	19710164	19761746	chr2:19710164-19761746		5	71225461	71284181	chr5:71225461-71284181
	1	204491563	204565717	chr1:204491563-204565717		2	191000005	191063655	chr2:191000005-191063655		20	26897875	26948618	chr20:26897875-26948618		5	73769443	73819466	chr5:73769443-73819466
	1	205708788	206077950	chr1:205708788-206077950		20	632172	763280	chr20:632172-763280		20	27558500	27662834	chr20:27558500-27662834		6	8012731	8076295	chr6:8012731-8076295
	1	239185878	239256562	chr1:239185878-239256562		20	979305	1034629	chr20:979305-1034629		20	50286418	50479351	chr20:50286418-50479351		6	10320506	10391460	chr6:10320506-10391460
	10	707784	762734	chr10:707784-762734		20	13923923	13989710	chr20:13923923-13989710		22	1412387	1471600	chr22:1412387-1471600		6	32241020	32311262	chr6:32241020-32311262
	10	39537593	39595659	chr10:39537593-39595659		20	25312879	25378556	chr20:25312879-25378556		25	2250232	2394381	chr25:2250232-2394381		6	75941065	76017204	chr6:75941065-76017204
	10	58160989	58248301	chr10:58160989-58248301		20	25524059	25589436	chr20:25524059-25589436		3	73330632	73443762	chr3:73330632-73443762		7	22334716	22420277	chr7:22334716-22420277
	10	61927855	62002356	chr10:61927855-62002356		20	27496937	27684259	chr20:27496937-27684259		3	137383691	137444402	chr3:137383691-137444402		7	22440975	22684410	chr7:22440975-22684410
	10	69335002	69512853	chr10:69335002-69512853		20	50282456	50479351	chr20:50282456-50479351		3	163774087	163848414	chr3:163774087-163848414		8	2224686	2414415	chr8:2224686-2414415
	10	70516576	70752815	chr10:70516576-70752815		22	1172042	1237384	chr22:1172042-1237384		3	164002229	164159900	chr3:164002229-164159900		8	42827607	42877702	chr8:42827607-42877702
	10	70770177	71314696	chr10:70770177-71314696		23	28347077	28399002	chr23:28347077-28399002		3	179228625	179285009	chr3:179228625-179285009		8	73782464	73836593	chr8:73782464-73836593
	10	71566364	71736503	chr10:71566364-71736503		24	19532195	19611154	chr24:19532195-19611154		3	181327694	181431038	chr3:181327694-181431038		9	10497567	10608938	chr9:10497567-10608938
	10	71895963	72183447	chr10:71895963-72183447		26	1352641	1519021	chr26:1352641-1519021		3	206768349	206863844	chr3:206768349-206863844		9	12454839	12557925	chr9:12454839-12557925
	10	85859951	85919106	chr10:85859951-85919106		3	13070722	13123880	chr3:13070722-13123880		4	32863392	32925275	chr4:32863392-32925275		9	65518839	65605258	chr9:65518839-65605258
	10	86025396	86085638	chr10:86025396-86085638		3	54921075	54980748	chr3:54921075-54980748		4	112197572	112254333	chr4:112197572-112254333	LBR	1	24172178	24234161	chr1:24172178-24234161
	11	271528	519837	chr11:271528-519837		3	122917365	123005616	chr3:122917365-123005616		5	8628964	8688749	chr5:8628964-8688749		1	105983228	106067828	chr1:105983228-106067828
	11	1941011	2035348	chr11:1941011-2035348		3	137378691	137434475	chr3:137378691-137434475		5	39121763	39229408	chr5:39121763-39229408		1	239185878	239256562	chr1:239185878-239256562
	11	34438744	34533597	chr11:34438744-34533597		3	163804213	163890900	chr3:163804213-163890900		5	82109193	82202348	chr5:82109193-82202348		10	9643781	9698061	chr10:9643781-9698061
	11	34733466	34793895	chr11:34733466-34793895		4	32849419	32900812	chr4:32849419-32900812		5	82427956	82626587	chr5:82427956-82626587		10	70516576	70774045	chr10:70516576-70774045
	11	49540890	49657398	chr11:49540890-49657398		4	112190099	112254333	chr4:112190099-112254333		8	2279714	2414415	chr8:2279714-2414415		10	70868386	71172898	chr10:70868386-71172898
	11	49893009	49954353	chr11:49893009-49954353		4	112349100	112473816	chr4:112349100-112473816		9	7237052	7321332	chr9:7237052-7321332		10	71262320	71314696	chr10:71262320-71314696
	11	50599277	50733818	chr11:50599277-50733818		4	112518522	112568737	chr4:112518522-112568737	BBS	1	222843883	222895048	chr1:222843883-222895048		10	71861633	71928547	chr10:71861633-71928547
	11	54878189	54958157	chr11:54878189-54958157		5	8446961	8549678	chr5:8446961-8549678		10	70516576	70681309	chr10:70516576-70681309		10	71980795	72044539	chr10:71980795-72044539
	12	16680228	16753716	chr12:16680228-16753716		5	8628964	8688749	chr5:8628964-8688749		10	70773895	70880249	chr10:70773895-70880249		10	72111897	72170827	chr10:72111897-72170827
	12	47496074	47628330	chr12:47496074-47628330		5	30275720	30349895	chr5:30275720-30349895		10	70914162	71081192	chr10:70914162-71081192		11	49540890	49620212	chr11:49540890-49620212
	12	48301144	48378493	chr12:48301144-48378493		5	39121763	39229408	chr5:39121763-39229408		10	71620837	71715120	chr10:71620837-71715120		12	52153081	52353247	chr12:52153081-52353247
	12	48469491	48567003	chr12:48469491-48567003		5	82950690	83024367	chr5:82950690-83024367		10	71994730	72055695	chr10:71994730-72055695		15	9363344	9455695	chr15:9363344-9455695
	12	49229718	49436689	chr12:49229718-49436689		5	83058982	83126985	chr5:83058982-83126985		10	72111897	72173841	chr10:72111897-72173841		15	15191798	15283258	chr15:15191798-15283258
	12	52153081	52346137	chr12:52153081-52346137		6	78669408	78748344	chr6:78669408-78748344		11	49540890	49629452	chr11:49540890-49629452		15	45508961	45683537	chr15:45508961-45683537
	12	77517231	77573187	chr12:77517231-77573187		6	81789515	81864138	chr6:81789515-81864138		12	52153081	52222887	chr12:52153081-52222887		17	3546467	3632135	chr17:3546467-3632135
	12	78344379	78468489	chr12:78344379-78468489		7	22385638	22630437	chr7:22385638-22630437		12	52252847	52346137	chr12:52252847-52346137		17	70135459	70210512	chr17:70135459-70210512
	13	40381946	40439924	chr13:40381946-40439924		8	2224686	2424190	chr8:2224686-2424190		15	45529087	45620372	chr15:45529087-45620372		18	50658305	50720174	chr18:50658305-50720174
	13	48252857	48327533	chr13:48252857-48327533		8	73782464	73836593	chr8:73782464-73836593		16	42116444	42306633	chr16:42116444-42306633		20	2492188	2598009	chr20:2492188-2598009
	13	53394558	53469614	chr13:53394558-53469614		9	7727352	7824634	chr9:7727352-7824634		20	26886276	26946115	chr20:26886276-26946115		20	27525456	27641175	chr20:27525456-27641175
	13	53898115	53964426	chr13:53898115-53964426		9	10477007	10599361	chr9:10477007-10599361		20	50286418	50479351	chr20:50286418-50479351		20	28306893	28416205	chr20:28306893-28416205
	13	54019878	54163369	chr13:54019878-54163369		9	65536691	65605258	chr9:65536691-65605258		22	2371868	2432082	chr22:2371868-2432082		20	50282456	50479351	chr20:50282456-50479351
	13	62425794	62481283	chr13:62425794-62481283	GRS	1	110238914	110324454	chr1:110238914-110324454		22	50240710	50331138	chr22:50240710-50331138		21	18954429	19028562	chr21:18954429-19028562
	14	12612755	12681931	chr14:12612755-12681931		1	157248715	157335919	chr1:157248715-157335919		23	36883445	36939944	chr23:36883445-36939944		22	2676966	2761005	chr22:2676966-2761005
	14	13114178	13253435	chr14:13114178-13253435		1	239185878	239266757	chr1:239185878-239266757		23	51286722	51380499	chr23:51286722-51380499		25	2245918	2436826	chr25:2245918-2436826
	14	42833965	42916179	chr14:42833965-42916179		1	259520908	259580523	chr1:259520908-259580523		23	51466302	51545305	chr23:51466302-51545305		25	7521504	7703254	chr25:7521504-7703254
	14	47507948	47562924	chr14:47507948-47562924		10	70521075	70681309	chr10:70521075-70681309		23	51580294	51659112	chr23:51580294-51659112		25	18142248	18547204	chr25:18142248-18547204
	14	58548669	58618471	chr14:58548669-58618471		10	70932101	71120896	chr10:70932101-71120896		25	3010131	3067699	chr25:3010131-3067699		3	13070722	13130505	chr3:13070722-13130505
	14	59753469	59905090	chr14:59753469-59905090		10	71905676	71978765	chr10:71905676-71978765		3	163786587	163890900	chr3:163786587-163890900		3	54921075	54980748	chr3:54921075-54980748
	15	496446	747553	chr15:496446-747553		10	72130291	72183447	chr10:72130291-72183447		3	164002229	164156903	chr3:164002229-164156903		3	88028068	88163651	chr3:88028068-88163651
	15	821831	909695	chr15:821831-909695		11	49589437	49657398	chr11:49589437-49657398		3	179228625	179302421	chr3:179228625-179302421		3	119620628	119682374	chr3:119620628-119682374
	15	1083939	1702735	chr15:1083939-1702735		12	4263353	4330135	chr12:4263353-4330135		4	32858780	32925275	chr4:32858780-32925275		3	137339004	137434475	chr3:137339004-137434475
	15	19060244	19121123	chr15:19060244-19121123		12	52153081	52295223	chr12:52153081-52295223		5	8438065	8549678	chr5:8438065-8549678		3	163786587	163890900	chr3:163786587-163890900
	15	45508961	45688467	chr15:45508961-45688467		15	45530136	45688467	chr15:45530136-45688467		5	8628964	8701584	chr5:8628964-8701584		3	164024830	164125807	chr3:164024830-164125807
	15	76506807	76576792	chr15:76506807-76576792		19	36201811	36271738	chr19:36201811-36271738		5	39121763	39229190	chr5:39121763-39229190		3	179228625	179285009	chr3:179228625-179285009
	15	77002409	77157062	chr15:77002409-77157062		20	27515497	27647988	chr20:27515497-27647988		5	83058982	83126985	chr5:83058982-83126985		4	32849419	32925275	chr4:32849419-32925275
	16	42587387	42691399	chr16:42587387-42691399		20	50334165	50479351	chr20:50334165-50479351		7	22362732	22428620	chr7:22362732-22428620		5	8451201	8549678	chr5:8451201-8549678
	16	50294462	50367094	chr16:50294462-50367094		21	41109514	41162133	chr21:41109514-41162133		8	2285813	2424190	chr8:2285813-2424190		5	8628964	8688749	chr5:8628964-8688749
	16	70146789	70210792	chr16:70146789-70210792		22	1623524	1685685	chr22:1623524-1685685		9	57635943	57686963	chr9:57635943-57686963		5	83058982	83126985	chr5:83058982-83126985
	16	71453038	71689081	chr16:71453038-71689081		22	2371868	2432082	chr22:2371868-2432082	BEN	1	157251211	157335919	chr1:157251211-157335919		7	22347418	22420277	chr7:22347418-22420277
	17	8204	321595	chr17:8204-321595		23	64484	121124	chr23:64484-121124		10	70516576	70701020	chr10:70516576-70701020		7	22446492	22599905	chr7:22446492-22599905
	17	19664829	20112304	chr17:19664829-20112304		3	137378691	137444402	chr3:137378691-137444402		10	70878826	71114802	chr10:70878826-71114802		8	2224686	2424190	chr8:2224686-2424190
	17	20199349	20633063	chr17:20199349-20633063		3	163786587	163890900	chr3:163786587-163890900		10	71159745	71222768	chr10:71159745-71222768		8	8092273	8176139	chr8:8092273-8176139
	17	20808445	21307043	chr17:20808445-21307043		4	32844092	32925275	chr4:32844092-32925275		10	71620837	71715120	chr10:71620837-71715120		9	47679462	47897023	chr9:47679462-47897023
	17	21341303	22859178	chr17:21341303-22859178		5	8628964	8688749	chr5:8628964-8688749		10	72111897	72173841	chr10:72111897-72173841		9	50613552	50710277	chr9:50613552-50710277
	17	23269164	25117052	chr17:23269164-25117052		5	8903138	8974990	chr5:8903138-8974990		16	47266845	47375043	chr16:47266845-47375043	MBO	1	110238914	110391978	chr1:110238914-110391978
	17	70125911	70249756	chr17:70125911-70249756		5	83058982	83126985	chr5:83058982-83126985		2	193833214	193924415	chr2:193833214-193924415		1	166979414	167060888	chr1:166979414-167060888
	17	70432726	70508204	chr17:70432726-70508204		5	98413311	98468127	chr5:98413311-98468127		20	830546	884542	chr20:830546-884542		1	239185878	239256562	chr1:239185878-239256562
	17	70579292	70786462	chr17:70579292-70786462		6	27558417	27676922	chr6:27558417-27676922		20	50286418	50479351	chr20:50286418-50479351		10	70311266	70431091	chr10:70311266-70431091
	17	71757400	71828474	chr17:71757400-71828474		6	73938833	74067993	chr6:73938833-74067993		21	18966569	19038769	chr21:18966569-19038769		10	70516576	70681309	chr10:70516576-70681309
	18	12191202	12412681	chr18:12191202-12412681		7	22347418	22428620	chr7:22347418-22428620		21	26709414	26766246	chr21:26709414-26766246		10	70773895	71172898	chr10:70773895-71172898
	18	12498474	12627370	chr18:12498474-12627370		7	22668288	22734425	chr7:22668288-22734425		21	26789355	26868119	chr21:26789355-26868119		10	71591597	71715120	chr10:71591597-71715120
	18	32057659	32111743	chr18:32057659-32111743		7	52325378	52385534	chr7:52325378-52385534		3	13070722	13130505	chr3:13070722-13130505		10	71941950	72055695	chr10:71941950-72055695
	18	63633358	63723903	chr18:63633358-63723903		8	2279714	2367211	chr8:2279714-2367211		3	137339004	137434475	chr3:137339004-137434475		10	72111897	72183447	chr10:72111897-72183447
	18	67672099	67815017	chr18:67672099-67815017	KAR	1	24172178	24234161	chr1:24172178-24234161		3	163813773	163890900	chr3:163813773-163890900		11	2787877	2916591	chr11:2787877-2916591
	18	68056480	68155382	chr18:68056480-68155382		1	27043519	27103785	chr1:27043519-27103785		3	164356818	164514255	chr3:164356818-164514255		12	52153081	52353247	chr12:52153081-52353247
	18	68218906	68346141	chr18:68218906-68346141		1	34605245	34666982	chr1:34605245-34666982		3	179228625	179285009	chr3:179228625-179285009		15	45529087	45588867	chr15:45529087-45588867
	19	18249212	18301235	chr19:18249212-18301235		1	104260926	104333787	chr1:104260926-104333787		4	32849419	32925275	chr4:32849419-32925275		17	70125911	70210512	chr17:70125911-70210512
	19	23721270	23864878	chr19:23721270-23864878		1	145580804	146829966	chr1:145580804-146829966		4	112529127	112595089	chr4:112529127-112595089		19	51526793	51585472	chr19:51526793-51585472
	19	27710985	28243388	chr19:27710985-28243388		1	167407378	167539036	chr1:167407378-167539036		5	39121763	39229190	chr5:39121763-39229190		20	25806701	25887345	chr20:25806701-25887345
	19	28424301	28543173	chr19:28424301-28543173		1	239185878	239256562	chr1:239185878-239256562		5	83058982	83126985	chr5:83058982-83126985		20	26886276	26946115	chr20:26886276-26946115
	19	28580909	28688337	chr19:28580909-28688337		10	70516576	70774045	chr10:70516576-70774045		6	64221804	64287400	chr6:64221804-64287400		20	27558500	27647988	chr20:27558500-27647988
	19	48524603	48585230	chr19:48524603-48585230		10	70788213	70844456	chr10:70788213-70844456		7	22362732	22428620	chr7:22362732-22428620		22	1395535	1473728	chr22:1395535-1473728
	19	58593513	58671582	chr19:58593513-58671582		10	70851897	71120896	chr10:70851897-71120896		7	22540890	22593404	chr7:22540890-22593404		3	13070722	13136653	chr3:13070722-13136653
	19	59096168	59196476	chr19:59096168-59196476		10	71159745	71213378	chr10:71159745-71213378		8	2305022	2424190	chr8:2305022-2424190		3	80900628	80960154	chr3:80900628-80960154
	19	59704180	59777494	chr19:59704180-59777494		10	71645892	71715120	chr10:71645892-71715120	CAU	1	65562670	65657247	chr1:65562670-65657247		3	137339004	137444402	chr3:137339004-137444402
	19	60137977	60228123	chr19:60137977-60228123		10	72084450	72183447	chr10:72084450-72183447		1	110269586	110387808	chr1:110269586-110387808		3	163786587	163957528	chr3:163786587-163957528
	2	43254907	43311086	chr2:43254907-43311086		11	49589437	49657398	chr11:49589437-49657398		1	131492711	131593432	chr1:131492711-131593432		3	179152761	179302421	chr3:179152761-179302421
	2	122866487	122921290	chr2:122866487-122921290		12	52154585	52319668	chr12:52154585-52319668		10	39312580	39413530	chr10:39312580-39413530		3	205335540	205403248	chr3:205335540-205403248
	2	133906178	134008771	chr2:133906178-134008771		15	45601813	45683537	chr15:45601813-45683537		10	41625777	41735517	chr10:41625777-41735517		3	206768349	206868297	chr3:206768349-206868297
	2	174301098	174388031	chr2:174301098-174388031		2	141335196	141428763	chr2:141335196-141428763		10	42297892	42381063	chr10:42297892-42381063		4	73023965	73175050	chr4:73023965-73175050
	2	191011240	191079182	chr2:191011240-191079182		2	236343268	236578142	chr2:236343268-236578142		10	70516576	70571711	chr10:70516576-70571711		5	8451201	8553075	chr5:8451201-8553075
	2	216812509	216897514	chr2:216812509-216897514		20	26897875	26952262	chr20:26897875-26952262		10	70812118	70878826	chr10:70812118-70878826		5	8628964	8688749	chr5:8628964-8688749
	2	247826276	247883893	chr2:247826276-247883893		20	27515497	27634865	chr20:27515497-27634865		10	70932101	71028675	chr10:70932101-71028675		5	39124822	39229190	chr5:39124822-39229190
	2	248730738	248915488	chr2:248730738-248915488		20	28288036	28387023	chr20:28288036-28387023		10	71159745	71222768	chr10:71159745-71222768		5	83058982	83126985	chr5:83058982-83126985
	20	119119	1011899	chr20:119119-1011899		20	50282456	50479351	chr20:50282456-50479351		10	71620837	71736503	chr10:71620837-71736503		6	78690537	78741580	chr6:78690537-78741580
	20	25261407	25347269	chr20:25261407-25347269		23	60309675	60421289	chr23:60309675-60421289		10	71807341	71957162	chr10:71807341-71957162		6	81910871	81998929	chr6:81910871-81998929
	20	25524059	25604482	chr20:25524059-25604482		25	2245918	2436826	chr25:2245918-2436826		10	72111897	72170827	chr10:72111897-72170827		7	22352082	22470703	chr7:22352082-22470703
	20	26858343	26952262	chr20:26858343-26952262		26	1352641	1504367	chr26:1352641-1504367		10	85859951	85919106	chr10:85859951-85919106		7	22503586	22579039	chr7:22503586-22579039
	20	27513239	27659020	chr20:27513239-27659020		3	43369566	43428865	chr3:43369566-43428865		12	52153081	52350928	chr12:52153081-52350928		8	2217707	2367211	chr8:2217707-2367211
	20	28283821	28416205	chr20:28283821-28416205		3	54921075	54980748	chr3:54921075-54980748		13	66202	411848	chr13:66202-411848		9	9738249	9873179	chr9:9738249-9873179
	20	50282456	50479351	chr20:50282456-50479351		3	137339004	137444402	chr3:137339004-137444402		13	54038687	54104638	chr13:54038687-54104638		9	11216752	11539438	chr9:11216752-11539438
	21	6001224	6086610	chr21:6001224-6086610		3	163786587	163890900	chr3:163786587-163890900		14	57210103	57436120	chr14:57210103-57436120	MZS	1	110290769	110379058	chr1:110290769-110379058
	21	7022120	7072691	chr21:7022120-7072691		3	179228625	179302421	chr3:179228625-179302421		14	58469740	58617833	chr14:58469740-58617833		1	239185878	239256562	chr1:239185878-239256562
	21	13694509	13760222	chr21:13694509-13760222		4	32863392	32925275	chr4:32863392-32925275		15	10963856	11108577	chr15:10963856-11108577		10	389120	487077	chr10:389120-487077
	21	18852604	18940181	chr21:18852604-18940181		4	41552140	41606708	chr4:41552140-41606708		15	45508961	45683537	chr15:45508961-45683537		10	39291775	39418679	chr10:39291775-39418679
	21	39426052	39529646	chr21:39426052-39529646		4	112191901	112547935	chr4:112191901-112547935		15	76525816	76576792	chr15:76525816-76576792		10	50265161	50434427	chr10:50265161-50434427
	21	47885113	47948501	chr21:47885113-47948501		5	8438065	8549678	chr5:8438065-8549678		16	11402850	11458890	chr16:11402850-11458890		10	70516576	70613577	chr10:70516576-70613577
	21	49206499	49714065	chr21:49206499-49714065		5	8628964	8688749	chr5:8628964-8688749		16	52266934	52327577	chr16:52266934-52327577		10	70812118	71163355	chr10:70812118-71163355
	22	1641707	1715714	chr22:1641707-1715714		5	39121763	39229190	chr5:39121763-39229190		16	60219682	60291294	chr16:60219682-60291294		10	71620837	71715120	chr10:71620837-71715120
	22	25726472	25808122	chr22:25726472-25808122		5	83058982	83126985	chr5:83058982-83126985		16	60421168	60556052	chr16:60421168-60556052		11	654207	825203	chr11:654207-825203
	22	48043800	48099614	chr22:48043800-48099614		6	73938833	74037399	chr6:73938833-74037399		17	1512570	1571784	chr17:1512570-1571784		11	2787877	2916591	chr11:2787877-2916591
	22	49437163	49495514	chr22:49437163-49495514		7	19820901	20039987	chr7:19820901-20039987		17	70748671	70895611	chr17:70748671-70895611		12	52154585	52222887	chr12:52154585-52222887
	22	49850835	49990587	chr22:49850835-49990587		7	22334716	22465640	chr7:22334716-22465640		18	67682366	67751828	chr18:67682366-67751828		15	2867631	2935767	chr15:2867631-2935767
	22	50282225	50431882	chr22:50282225-50431882		7	24742269	24810397	chr7:24742269-24810397		19	20209200	20277281	chr19:20209200-20277281		15	45508961	45688467	chr15:45508961-45688467
	22	50688737	50774740	chr22:50688737-50774740		8	2224686	2305022	chr8:2224686-2305022		20	25335188	25494935	chr20:25335188-25494935		17	70125911	70210512	chr17:70125911-70210512
	23	87220	227744	chr23:87220-227744		8	5022477	5101425	chr8:5022477-5101425		20	27515497	27636980	chr20:27515497-27636980		20	736817	826047	chr20:736817-826047
	23	40419137	40517589	chr23:40419137-40517589	KER	1	239185878	239256562	chr1:239185878-239256562		20	33743465	33954085	chr20:33743465-33954085		20	27523670	27647988	chr20:27523670-27647988
	24	215753	293626	chr24:215753-293626		10	70516576	70571711	chr10:70516576-70571711		20	50334165	50479351	chr20:50334165-50479351		20	50398227	50476696	chr20:50398227-50476696
	24	390745	613846	chr24:390745-613846		10	70770177	71120896	chr10:70770177-71120896		21	18966569	19038769	chr21:18966569-19038769		24	402111	457413	chr24:402111-457413
	24	666723	819448	chr24:666723-819448		10	71645892	71696658	chr10:71645892-71696658		21	36816604	37139408	chr21:36816604-37139408		25	2477366	2530598	chr25:2477366-2530598
	24	885154	947360	chr24:885154-947360		10	72111897	72183447	chr10:72111897-72183447		21	37292521	37954664	chr21:37292521-37954664		3	137339004	137434475	chr3:137339004-137434475
	24	1008701	1184711	chr24:1008701-1184711		12	52257601	52315972	chr12:52257601-52315972		21	38076944	38545804	chr21:38076944-38545804		3	163786587	163890900	chr3:163786587-163890900
	24	1460494	1538114	chr24:1460494-1538114		14	59856573	59919144	chr14:59856573-59919144		23	33292564	33363686	chr23:33292564-33363686		3	175611026	175692480	chr3:175611026-175692480
	24	1582137	1637342	chr24:1582137-1637342		15	45550394	45614935	chr15:45550394-45614935		24	402111	542920	chr24:402111-542920		3	179228625	179302421	chr3:179228625-179302421
	24	3517559	3573527	chr24:3517559-3573527		15	76518700	76576792	chr15:76518700-76576792		24	41192817	41248605	chr24:41192817-41248605		4	32849419	32927072	chr4:32849419-32927072
	24	3675062	3857198	chr24:3675062-3857198		16	47600013	47686051	chr16:47600013-47686051		24	41438024	41517580	chr24:41438024-41517580		4	112198964	112254333	chr4:112198964-112254333
	24	32953923	33006918	chr24:32953923-33006918		17	70135459	70210512	chr17:70135459-70210512		25	2009972	2481330	chr25:2009972-2481330		5	8446961	8549678	chr5:8446961-8549678
	24	33446891	33500255	chr24:33446891-33500255		20	27513239	27662834	chr20:27513239-27662834		3	723325	812606	chr3:723325-812606		5	8635759	8688749	chr5:8635759-8688749
	24	40529469	40634312	chr24:40529469-40634312		20	50282456	50362554	chr20:50282456-50362554		3	1336273	1442694	chr3:1336273-1442694		5	39121763	39229190	chr5:39121763-39229190
	24	40956813	41050106	chr24:40956813-41050106		25	2245918	2394381	chr25:2245918-2394381		3	1619881	1776158	chr3:1619881-1776158		5	71474445	71530130	chr5:71474445-71530130
	24	41187046	41559465	chr24:41187046-41559465		3	13070722	13123880	chr3:13070722-13123880		3	2949142	3023546	chr3:2949142-3023546		5	83058982	83126985	chr5:83058982-83126985
	25	2229602	2436826	chr25:2229602-2436826		3	137339004	137444402	chr3:137339004-137444402		3	13070722	13123880	chr3:13070722-13123880		6	919772	1035639	chr6:919772-1035639
	25	3564858	3715090	chr25:3564858-3715090		3	163786587	163890900	chr3:163786587-163890900		3	71911412	71972870	chr3:71911412-71972870		6	55772730	55836217	chr6:55772730-55836217
	25	3891113	3944485	chr25:3891113-3944485		4	1336126	1399505	chr4:1336126-1399505		3	137339004	137444402	chr3:137339004-137444402		8	2217707	2424190	chr8:2217707-2424190
	25	21675309	21756615	chr25:21675309-21756615		4	32844092	32925275	chr4:32844092-32925275		3	163786587	163890900	chr3:163786587-163890900	UDA	1	110238914	110293854	chr1:110238914-110293854
	25	21822558	21895555	chr25:21822558-21895555		4	112198964	112249235	chr4:112198964-112249235		3	179228625	179302421	chr3:179228625-179302421		1	110356846	110414616	chr1:110356846-110414616
	26	7751129	7805379	chr26:7751129-7805379		5	8451201	8549678	chr5:8451201-8549678		4	112191901	112254333	chr4:112191901-112254333		1	239185878	239256562	chr1:239185878-239256562
	3	628890	1022883	chr3:628890-1022883		5	8628964	8688749	chr5:8628964-8688749		4	112321025	112547935	chr4:112321025-112547935		10	1130776	1249924	chr10:1130776-1249924
	3	1619881	1867331	chr3:1619881-1867331		5	39121763	39229190	chr5:39121763-39229190		5	8628964	8688749	chr5:8628964-8688749		10	70516576	70613577	chr10:70516576-70613577
	3	2205101	2288838	chr3:2205101-2288838		5	74501573	74560136	chr5:74501573-74560136		5	39121763	39227992	chr5:39121763-39227992		10	70932101	71028675	chr10:70932101-71028675
	3	2446547	2496586	chr3:2446547-2496586		5	83058982	83126985	chr5:83058982-83126985		5	83058982	83126985	chr5:83058982-83126985		10	71645892	71696658	chr10:71645892-71696658
	3	2890376	3156799	chr3:2890376-3156799	LRB	1	65569509	65627908	chr1:65569509-65627908		5	102372541	102430330	chr5:102372541-102430330		10	72111897	72170827	chr10:72111897-72170827
	3	3397915	3541777	chr3:3397915-3541777		1	80961543	81021344	chr1:80961543-81021344		6	7972679	8024074	chr6:7972679-8024074		11	2821033	2876792	chr11:2821033-2876792
	3	13070722	13131876	chr3:13070722-13131876		1	81068948	81188540	chr1:81068948-81188540		6	114882260	114955494	chr6:114882260-114955494		12	52153081	52353247	chr12:52153081-52353247
	3	15673814	15987811	chr3:15673814-15987811		1	93551937	93610090	chr1:93551937-93610090		7	21951811	22188351	chr7:21951811-22188351		13	65438454	65514770	chr13:65438454-65514770
	3	39418793	39511113	chr3:39418793-39511113		1	113488229	113555965	chr1:113488229-113555965		7	22440975	22616946	chr7:22440975-22616946		15	45528489	45672298	chr15:45528489-45672298
	3	61246899	61308344	chr3:61246899-61308344		1	132249976	132343250	chr1:132249976-132343250		8	2240898	2362751	chr8:2240898-2362751		16	49203829	49302564	chr16:49203829-49302564
	3	72430376	72521576	chr3:72430376-72521576		1	133337474	133387864	chr1:133337474-133387864		8	42930668	42981218	chr8:42930668-42981218		16	49381012	49794590	chr16:49381012-49794590
	3	86295573	86354989	chr3:86295573-86354989		1	135141310	135207772	chr1:135141310-135207772		9	10379413	10525152	chr9:10379413-10525152		16	49931179	50101980	chr16:49931179-50101980
	3	114898957	114950058	chr3:114898957-114950058		1	135507962	135567104	chr1:135507962-135567104		9	13489814	13639430	chr9:13489814-13639430		16	50136867	51171851	chr16:50136867-51171851
	3	120173453	120226392	chr3:120173453-120226392		1	239185878	239266757	chr1:239185878-239266757		9	50613552	50714691	chr9:50613552-50714691		18	36842097	36903438	chr18:36842097-36903438
	3	137339004	137444402	chr3:137339004-137444402		10	7404664	7592518	chr10:7404664-7592518	DRH	10	41625777	41735517	chr10:41625777-41735517		21	6942266	6999414	chr21:6942266-6999414
	3	148522652	148603183	chr3:148522652-148603183		10	7768938	7830583	chr10:7768938-7830583		10	70516576	70567057	chr10:70516576-70567057		21	14182277	14243150	chr21:14182277-14243150
	3	163601006	163683207	chr3:163601006-163683207		10	70516576	70701020	chr10:70516576-70701020		10	70932101	71187755	chr10:70932101-71187755		3	13070722	13130505	chr3:13070722-13130505
	3	163786587	163890900	chr3:163786587-163890900		10	70812118	71222768	chr10:70812118-71222768		10	71620837	71715120	chr10:71620837-71715120		3	88561064	88637520	chr3:88561064-88637520
	3	163990957	164214812	chr3:163990957-164214812		10	71262320	71314696	chr10:71262320-71314696		10	72107176	72173841	chr10:72107176-72173841		3	137339004	137444402	chr3:137339004-137444402
	3	179228625	179302421	chr3:179228625-179302421		10	71592634	71715120	chr10:71592634-71715120		11	49540890	49620212	chr11:49540890-49620212		3	163786587	163957528	chr3:163786587-163957528
	3	180711255	181327694	chr3:180711255-181327694		10	71971231	72022109	chr10:71971231-72022109		12	52153081	52222887	chr12:52153081-52222887		3	179228625	179285009	chr3:179228625-179285009
	3	197179427	197257027	chr3:197179427-197257027		10	72111897	72183447	chr10:72111897-72183447		15	45577646	45634262	chr15:45577646-45634262		4	32844092	32925275	chr4:32844092-32925275
	3	206768349	206880308	chr3:206768349-206880308		11	2222290	2406074	chr11:2222290-2406074		17	53209	308184	chr17:53209-308184		4	84296876	84347346	chr4:84296876-84347346
	3	220098164	220155829	chr3:220098164-220155829		11	49583914	49653284	chr11:49583914-49653284		2	193833214	193924415	chr2:193833214-193924415		5	8438065	8549678	chr5:8438065-8549678
	3	222261255	222396812	chr3:222261255-222396812		12	48319695	48378493	chr12:48319695-48378493		20	830546	884542	chr20:830546-884542		5	8628964	8690983	chr5:8628964-8690983
	3	222734255	222799707	chr3:222734255-222799707		12	52153081	52353247	chr12:52153081-52353247		20	27515497	27647988	chr20:27515497-27647988		5	39121763	39229408	chr5:39121763-39229408
	3	223222127	223298835	chr3:223222127-223298835		14	13149717	13237462	chr14:13149717-13237462		20	50286418	50479351	chr20:50286418-50479351		5	83058982	83126985	chr5:83058982-83126985
	4	11399242	11644522	chr4:11399242-11644522		14	58557157	58619728	chr14:58557157-58619728		21	46181397	46257932	chr21:46181397-46257932		5	94322724	94381698	chr5:94322724-94381698
	4	32844092	32925275	chr4:32844092-32925275		15	2465521	2541897	chr15:2465521-2541897		3	163813773	163890900	chr3:163813773-163890900		6	33985211	34105112	chr6:33985211-34105112
	4	41552140	41606708	chr4:41552140-41606708		15	2867631	2935767	chr15:2867631-2935767		3	164002229	164159900	chr3:164002229-164159900		8	2224686	2424190	chr8:2224686-2424190
	4	42266484	42718282	chr4:42266484-42718282		15	10074423	10132175	chr15:10074423-10132175		5	39124822	39229190	chr5:39124822-39229190	WAD	1	221773339	221977651	chr1:221773339-221977651
	4	112191901	112254333	chr4:112191901-112254333		15	10651078	10714778	chr15:10651078-10714778		5	102372541	102430330	chr5:102372541-102430330		10	70516576	70681309	chr10:70516576-70681309
	4	112307849	112447382	chr4:112307849-112447382		15	12578522	12651774	chr15:12578522-12651774	EFR	1	826294	961697	chr1:826294-961697		10	70920413	71052933	chr10:70920413-71052933
	4	112518522	112568737	chr4:112518522-112568737		15	45508961	45683537	chr15:45508961-45683537		1	2159873	2232076	chr1:2159873-2232076		10	72111897	72170827	chr10:72111897-72170827
	5	48964	150099	chr5:48964-150099		15	76505162	76576792	chr15:76505162-76576792		1	49779281	49846935	chr1:49779281-49846935		12	52153081	52353247	chr12:52153081-52353247
	5	2347689	2407977	chr5:2347689-2407977		16	51673773	51788353	chr16:51673773-51788353		1	63052312	63115311	chr1:63052312-63115311		14	58561766	58619728	chr14:58561766-58619728
	5	2874762	2939212	chr5:2874762-2939212		17	654382	742846	chr17:654382-742846		1	67722920	67806567	chr1:67722920-67806567		15	328656	528674	chr15:328656-528674
	5	8438065	8549678	chr5:8438065-8549678		17	22406388	22583422	chr17:22406388-22583422		1	133905848	133964363	chr1:133905848-133964363		17	70135459	70210512	chr17:70135459-70210512
	5	8628964	8692904	chr5:8628964-8692904		17	35858528	35910675	chr17:35858528-35910675		1	146253504	146312277	chr1:146253504-146312277		18	19046770	19259604	chr18:19046770-19259604
	5	11594339	11666038	chr5:11594339-11666038		17	70125911	70210512	chr17:70125911-70210512		1	146382114	146436739	chr1:146382114-146436739		18	31433029	31533097	chr18:31433029-31533097
	5	17808119	17881452	chr5:17808119-17881452		18	67672099	67751828	chr18:67672099-67751828		1	158581482	158669007	chr1:158581482-158669007		2	189821752	190074371	chr2:189821752-190074371
	5	28702661	28762532	chr5:28702661-28762532		2	20305032	20402766	chr2:20305032-20402766		1	263173339	263237732	chr1:263173339-263237732		2	213081402	213159417	chr2:213081402-213159417
	5	39121763	39229190	chr5:39121763-39229190		2	130373553	130452480	chr2:130373553-130452480		1	275323933	275401369	chr1:275323933-275401369		20	25806701	25887345	chr20:25806701-25887345
	5	73814249	73865499	chr5:73814249-73865499		20	25524059	25579064	chr20:25524059-25579064		10	41625777	41735517	chr10:41625777-41735517		20	27523670	27681713	chr20:27523670-27681713
	5	82427956	82626587	chr5:82427956-82626587		20	26886276	26946115	chr20:26886276-26946115		10	70516576	70709551	chr10:70516576-70709551		20	28288036	28364157	chr20:28288036-28364157
	5	83058982	83137294	chr5:83058982-83137294		20	27513239	27647988	chr20:27513239-27647988		10	70920413	71120896	chr10:70920413-71120896		20	50303094	50479351	chr20:50303094-50479351
	5	101765871	101816123	chr5:101765871-101816123		20	50297558	50479351	chr20:50297558-50479351		10	71591597	71727352	chr10:71591597-71727352		21	12524443	12801347	chr21:12524443-12801347
	6	10320506	10391460	chr6:10320506-10391460		21	3319295	3382079	chr21:3319295-3382079		10	72003471	72055695	chr10:72003471-72055695		21	12811011	13081249	chr21:12811011-13081249
	6	40305526	40375467	chr6:40305526-40375467		21	17754568	17810319	chr21:17754568-17810319		10	85231996	85289281	chr10:85231996-85289281		25	2245918	2436826	chr25:2245918-2436826
	6	42787757	42936486	chr6:42787757-42936486		22	1623524	1685685	chr22:1623524-1685685		10	85664429	86091637	chr10:85664429-86091637		3	13070722	13130505	chr3:13070722-13130505
	6	69736392	69816914	chr6:69736392-69816914		25	2245918	2422359	chr25:2245918-2422359		11	49540890	49596024	chr11:49540890-49596024		3	88564902	88630863	chr3:88564902-88630863
	6	73923985	74072204	chr6:73923985-74072204		25	21186221	21243277	chr25:21186221-21243277		11	49893009	49954353	chr11:49893009-49954353		3	137339004	137444402	chr3:137339004-137444402
	6	90720295	90837806	chr6:90720295-90837806		3	1437954	1488031	chr3:1437954-1488031		11	50577426	50639686	chr11:50577426-50639686		3	163786587	163890900	chr3:163786587-163890900
	6	113683895	113889372	chr6:113683895-113889372		3	1624365	1754587	chr3:1624365-1754587		11	50675318	50733818	chr11:50675318-50733818		3	206776007	206868297	chr3:206776007-206868297
	6	114882260	114941025	chr6:114882260-114941025		3	2930574	2997458	chr3:2930574-2997458		11	61740057	61816452	chr11:61740057-61816452		4	83803449	84332905	chr4:83803449-84332905
	6	115966563	116056473	chr6:115966563-116056473		3	121882863	121934504	chr3:121882863-121934504		12	47546702	47636510	chr12:47546702-47636510		5	8438065	8549678	chr5:8438065-8549678
	6	116321582	116637404	chr6:116321582-116637404		3	137339004	137444402	chr3:137339004-137444402		12	47846416	47899994	chr12:47846416-47899994		5	8628964	8688749	chr5:8628964-8688749
	7	2561148	2619002	chr7:2561148-2619002		3	163786587	163890900	chr3:163786587-163890900		12	52252847	52331119	chr12:52252847-52331119		5	16390213	16562588	chr5:16390213-16562588
	7	6963295	7139256	chr7:6963295-7139256		3	163998162	164136645	chr3:163998162-164136645		12	78205719	78258650	chr12:78205719-78258650		5	39121763	39229190	chr5:39121763-39229190
	7	12495285	12570910	chr7:12495285-12570910		3	179228625	179302421	chr3:179228625-179302421		12	78319043	78447523	chr12:78319043-78447523		5	64891970	64954620	chr5:64891970-64954620
	7	19344503	19464806	chr7:19344503-19464806		3	206799916	206868297	chr3:206799916-206868297		13	53285302	53502226	chr13:53285302-53502226		5	83058982	83126985	chr5:83058982-83126985
	7	21951811	22286997	chr7:21951811-22286997		4	58959138	59074630	chr4:58959138-59074630		13	53736506	53964426	chr13:53736506-53964426		6	8889136	9156366	chr6:8889136-9156366
	7	22334716	22470703	chr7:22334716-22470703		4	112198964	112254333	chr4:112198964-112254333		13	53992943	54151503	chr13:53992943-54151503		6	75409740	75537833	chr6:75409740-75537833
	7	22527115	22630437	chr7:22527115-22630437		5	8446961	8549678	chr5:8446961-8549678		14	8970	407632	chr14:8970-407632		7	22347418	22416330	chr7:22347418-22416330
	7	24359701	24945825	chr7:24359701-24945825		5	8628964	8688749	chr5:8628964-8688749		14	13117283	13216894	chr14:13117283-13216894		8	2217707	2424190	chr8:2217707-2424190
	7	24994798	25142534	chr7:24994798-25142534		5	39124822	39229190	chr5:39124822-39229190		14	13369196	13555200	chr14:13369196-13555200		9	63838009	63888255	chr9:63838009-63888255
	7	25275481	25339100	chr7:25275481-25339100		5	83058982	83126985	chr5:83058982-83126985		14	42857299	42916179	chr14:42857299-42916179	YAN	1	110341316	110391978	chr1:110341316-110391978
	7	25376071	25433830	chr7:25376071-25433830		5	97759774	97810021	chr5:97759774-97810021		14	59725161	59905090	chr14:59725161-59905090		10	70516576	70613577	chr10:70516576-70613577
	7	25599393	25717133	chr7:25599393-25717133		6	7963881	8045911	chr6:7963881-8045911		15	65017	462244	chr15:65017-462244		10	70932101	71028675	chr10:70932101-71028675
	7	25901657	26092068	chr7:25901657-26092068		6	18634232	18691022	chr6:18634232-18691022		15	526323	1058533	chr15:526323-1058533		11	2787877	2876792	chr11:2787877-2876792
	7	26265891	26422687	chr7:26265891-26422687		6	32599772	32652575	chr6:32599772-32652575		15	2846264	2935767	chr15:2846264-2935767		12	52153081	52353247	chr12:52153081-52353247
	7	26516001	26736437	chr7:26516001-26736437		6	75941065	76017204	chr6:75941065-76017204		15	19198249	19277862	chr15:19198249-19277862		13	65451075	65514770	chr13:65451075-65514770
	8	2217707	2424190	chr8:2217707-2424190		7	22352082	22465181	chr7:22352082-22465181		15	45508961	45664215	chr15:45508961-45664215		15	45612870	45672298	chr15:45612870-45672298
	8	54011610	54077048	chr8:54011610-54077048		7	22556546	22630437	chr7:22556546-22630437		16	70631072	70732923	chr16:70631072-70732923		2	79721720	79784673	chr2:79721720-79784673
	8	57394030	57509714	chr8:57394030-57509714		8	2217707	2424190	chr8:2217707-2424190		16	70897153	70974006	chr16:70897153-70974006		20	27537882	27636980	chr20:27537882-27636980
	8	66017616	66111151	chr8:66017616-66111151		9	10497567	10567672	chr9:10497567-10567672		16	71494732	71553557	chr16:71494732-71553557		20	28327690	28388210	chr20:28327690-28388210
	9	13349655	13588081	chr9:13349655-13588081		9	10996475	11051569	chr9:10996475-11051569		16	71578744	71689081	chr16:71578744-71689081		21	14182277	14243150	chr21:14182277-14243150
	9	13849881	13922173	chr9:13849881-13922173		9	66368828	66442543	chr9:66368828-66442543		17	24123637	24232361	chr17:24123637-24232361		23	62204843	62265700	chr23:62204843-62265700
	9	13972245	14059501	chr9:13972245-14059501	MAZ	1	65562670	65645842	chr1:65562670-65645842		17	69085877	69144909	chr17:69085877-69144909		3	88561064	88637520	chr3:88561064-88637520
	9	14785953	14851407	chr9:14785953-14851407		1	110238914	110391978	chr1:110238914-110391978		17	70125911	70275493	chr17:70125911-70275493		3	137378691	137444402	chr3:137378691-137444402
WDS	1	249561	373260	chr1:249561-373260		1	131492711	131602685	chr1:131492711-131602685		17	70349324	70401440	chr17:70349324-70401440		3	163786587	163890900	chr3:163786587-163890900
	1	599741	786664	chr1:599741-786664		1	132306996	132387561	chr1:132306996-132387561		17	70494403	70758473	chr17:70494403-70758473		4	32844092	32925275	chr4:32844092-32925275
	1	822684	961697	chr1:822684-961697		1	150177495	150248320	chr1:150177495-150248320		17	71498379	71561773	chr17:71498379-71561773		5	8446961	8549678	chr5:8446961-8549678
	1	2921391	2971637	chr1:2921391-2971637		1	239185878	239256562	chr1:239185878-239256562		18	64006157	64077030	chr18:64006157-64077030		5	8628964	8688749	chr5:8628964-8688749
	1	10916227	10972937	chr1:10916227-10972937		10	2051354	2175841	chr10:2051354-2175841		18	67331458	67463919	chr18:67331458-67463919		5	39121763	39229190	chr5:39121763-39229190
	1	15641245	15724037	chr1:15641245-15724037		10	4521630	4583531	chr10:4521630-4583531		18	67741373	67815017	chr18:67741373-67815017		5	83058982	83126985	chr5:83058982-83126985
	1	59242882	59591450	chr1:59242882-59591450		10	6083460	6136216	chr10:6083460-6136216		18	68056480	68145255	chr18:68056480-68145255		5	94322724	94388718	chr5:94322724-94388718
	1	65556345	65661847	chr1:65556345-65661847		10	42297892	42433491	chr10:42297892-42433491		19	48524603	48578662	chr19:48524603-48578662	DPS	1	786126	961697	chr1:786126-961697
	1	110238914	110293854	chr1:110238914-110293854		10	70516576	70799569	chr10:70516576-70799569		19	50462818	50533243	chr19:50462818-50533243		1	58723316	58854297	chr1:58723316-58854297
	1	149693784	149768604	chr1:149693784-149768604		10	70868386	71314696	chr10:70868386-71314696		19	58549935	58607688	chr19:58549935-58607688		1	110255860	110391978	chr1:110255860-110391978
	1	157248715	157335919	chr1:157248715-157335919		10	71592634	71726832	chr10:71592634-71726832		19	58966554	59029709	chr19:58966554-59029709		1	147743618	147853717	chr1:147743618-147853717
	1	160900434	160969089	chr1:160900434-160969089		10	71916237	72183447	chr10:71916237-72183447		19	59096168	59277073	chr19:59096168-59277073		1	157238497	157335919	chr1:157238497-157335919
	1	166586579	167905084	chr1:166586579-167905084		10	85716934	85778655	chr10:85716934-85778655		19	59693459	59777494	chr19:59693459-59777494		1	158391283	158480643	chr1:158391283-158480643
	1	239185878	239256562	chr1:239185878-239256562		10	86025396	86116342	chr10:86025396-86116342		19	60155488	60293262	chr19:60155488-60293262		1	158581482	158680314	chr1:158581482-158680314
	1	251790423	251855075	chr1:251790423-251855075		11	2222290	2355047	chr11:2222290-2355047		2	828962	906959	chr2:828962-906959		1	178555832	178721556	chr1:178555832-178721556
	1	261306335	261364015	chr1:261306335-261364015		11	18800431	18850483	chr11:18800431-18850483		2	123279828	123399858	chr2:123279828-123399858		1	194235823	194297124	chr1:194235823-194297124
	1	262076637	262133696	chr1:262076637-262133696		11	34460901	34515024	chr11:34460901-34515024		2	162937267	163008838	chr2:162937267-163008838		10	39537593	39595659	chr10:39537593-39595659
	1	262279355	262339277	chr1:262279355-262339277		11	49589437	49657398	chr11:49589437-49657398		20	8629408	8690512	chr20:8629408-8690512		10	70516576	70752815	chr10:70516576-70752815
	1	263067069	263260013	chr1:263067069-263260013		12	5561776	5645466	chr12:5561776-5645466		20	16719932	16779254	chr20:16719932-16779254		10	70932101	71028675	chr10:70932101-71028675
	1	269455351	269620952	chr1:269455351-269620952		12	52153081	52407392	chr12:52153081-52407392		20	25553479	25604482	chr20:25553479-25604482		10	71105536	71229995	chr10:71105536-71229995
	10	41625777	41735517	chr10:41625777-41735517		13	201649	276428	chr13:201649-276428		20	27513239	27701558	chr20:27513239-27701558		10	71261439	71312000	chr10:71261439-71312000
	10	70311266	70431091	chr10:70311266-70431091		13	16468107	16524534	chr13:16468107-16524534		20	28316103	28388210	chr20:28316103-28388210		10	71581374	71686078	chr10:71581374-71686078
	10	70516576	70709551	chr10:70516576-70709551		13	42413960	42513119	chr13:42413960-42513119		20	30682917	30735094	chr20:30682917-30735094		10	71905676	72022109	chr10:71905676-72022109
	10	70770177	71329903	chr10:70770177-71329903		14	13167807	13253435	chr14:13167807-13253435		20	50152532	50255640	chr20:50152532-50255640		10	72111897	72183447	chr10:72111897-72183447
	10	71544026	71736503	chr10:71544026-71736503		14	30756084	30845248	chr14:30756084-30845248		20	50282456	50479351	chr20:50282456-50479351		10	86025396	86091637	chr10:86025396-86091637
	10	71980795	72173841	chr10:71980795-72173841		14	59729197	59925245	chr14:59729197-59925245		20	50793406	50845749	chr20:50793406-50845749		11	49893009	49954353	chr11:49893009-49954353
	10	85712399	85766378	chr10:85712399-85766378		15	1620833	1692760	chr15:1620833-1692760		21	39455565	39533674	chr21:39455565-39533674		11	50338400	50397497	chr11:50338400-50397497
	10	86025396	86085638	chr10:86025396-86085638		15	2465521	2528645	chr15:2465521-2528645		21	46769262	46856408	chr21:46769262-46856408		11	50675318	50733818	chr11:50675318-50733818
	11	3278044	3433990	chr11:3278044-3433990		15	2867631	2935767	chr15:2867631-2935767		21	47877985	47968023	chr21:47877985-47968023		12	36639078	36719757	chr12:36639078-36719757
	11	8774859	8826521	chr11:8774859-8826521		15	10051836	10139569	chr15:10051836-10139569		21	49489110	49714065	chr21:49489110-49714065		12	48301144	48378493	chr12:48301144-48378493
	11	24115394	24171936	chr11:24115394-24171936		15	10606818	10714778	chr15:10606818-10714778		22	3323760	3400136	chr22:3323760-3400136		12	52153081	52353247	chr12:52153081-52353247
	11	33717912	33774160	chr11:33717912-33774160		15	12578522	12686272	chr15:12578522-12686272		22	4270730	4321146	chr22:4270730-4321146		12	77533856	77589246	chr12:77533856-77589246
	11	33820258	34053231	chr11:33820258-34053231		15	17477662	17597519	chr15:17477662-17597519		22	42944597	43012559	chr22:42944597-43012559		12	78344379	78447523	chr12:78344379-78447523
	11	34101566	34160536	chr11:34101566-34160536		15	45508961	45683537	chr15:45508961-45683537		22	47942623	48103624	chr22:47942623-48103624		13	53774687	53839664	chr13:53774687-53839664
	11	34460901	34533597	chr11:34460901-34533597		15	64865808	64968494	chr15:64865808-64968494		22	49433020	49525153	chr22:49433020-49525153		14	2581604	2649265	chr14:2581604-2649265
	11	34724348	34793895	chr11:34724348-34793895		15	76264493	76341966	chr15:76264493-76341966		22	49850835	49960513	chr22:49850835-49960513		14	59191616	59258922	chr14:59191616-59258922
	11	43975232	44041418	chr11:43975232-44041418		16	44543650	44597155	chr16:44543650-44597155		22	50236297	50496687	chr22:50236297-50496687		14	59742040	59839009	chr14:59742040-59839009
	11	49886255	50084665	chr11:49886255-50084665		16	45293341	45391014	chr16:45293341-45391014		22	50697504	50774740	chr22:50697504-50774740		15	10981020	11096662	chr15:10981020-11096662
	11	50338400	50431212	chr11:50338400-50431212		16	46782270	46860327	chr16:46782270-46860327		23	23248	204149	chr23:23248-204149		15	45508961	45683537	chr15:45508961-45683537
	11	54661020	54802847	chr11:54661020-54802847		16	46908477	47022029	chr16:46908477-47022029		24	402111	613846	chr24:402111-613846		16	70897153	70974006	chr16:70897153-70974006
	11	54878189	55002034	chr11:54878189-55002034		16	51676611	51788353	chr16:51676611-51788353		24	666723	822698	chr24:666723-822698		16	71494732	71689081	chr16:71494732-71689081
	12	44839668	44982519	chr12:44839668-44982519		16	53916818	53993671	chr16:53916818-53993671		24	1110615	1184711	chr24:1110615-1184711		17	1512570	1571784	chr17:1512570-1571784
	12	47488933	47614897	chr12:47488933-47614897		16	70631072	70732923	chr16:70631072-70732923		24	1460494	1629901	chr24:1460494-1629901		17	70557208	70617043	chr17:70557208-70617043
	12	48223645	48378493	chr12:48223645-48378493		16	71413489	71689081	chr16:71413489-71689081		24	40438450	40513146	chr24:40438450-40513146		17	71757400	71879830	chr17:71757400-71879830
	12	48472255	48615797	chr12:48472255-48615797		17	1512570	1563952	chr17:1512570-1563952		24	40532556	40619369	chr24:40532556-40619369		18	18850643	18922090	chr18:18850643-18922090
	12	49030345	49409560	chr12:49030345-49409560		17	22486718	22542373	chr17:22486718-22542373		24	40870576	41065120	chr24:40870576-41065120		18	63632365	63723903	chr18:63632365-63723903
	12	52135136	52353247	chr12:52135136-52353247		17	37728865	37788285	chr17:37728865-37788285		24	41187046	41579705	chr24:41187046-41579705		18	67635138	67895024	chr18:67635138-67895024
	12	77533856	77628689	chr12:77533856-77628689		17	38047980	38151955	chr17:38047980-38151955		24	41886137	41947492	chr24:41886137-41947492		18	68056480	68145255	chr18:68056480-68145255
	12	77753389	77821552	chr12:77753389-77821552		17	62154756	62239197	chr17:62154756-62239197		25	2245918	2394381	chr25:2245918-2394381		18	68218906	68335746	chr18:68218906-68335746
	12	78344379	78546521	chr12:78344379-78546521		17	69070067	69130568	chr17:69070067-69130568		25	11114804	11206779	chr25:11114804-11206779		19	59704180	59801174	chr19:59704180-59801174
	12	78718051	79003249	chr12:78718051-79003249		17	70125911	70270512	chr17:70125911-70270512		3	711276	896567	chr3:711276-896567		19	60155488	60276995	chr19:60155488-60276995
	13	5565515	5659865	chr13:5565515-5659865		17	70300074	70401440	chr17:70300074-70401440		3	945670	1170528	chr3:945670-1170528		2	193661407	193729381	chr2:193661407-193729381
	13	42440335	42576632	chr13:42440335-42576632		17	70601160	70733819	chr17:70601160-70733819		3	1414255	1471460	chr3:1414255-1471460		20	25279736	25335188	chr20:25279736-25335188
	13	53285302	53581679	chr13:53285302-53581679		17	70947463	71110502	chr17:70947463-71110502		3	1560934	1817268	chr3:1560934-1817268		20	27523670	27641419	chr20:27523670-27641419
	13	53720106	53808153	chr13:53720106-53808153		17	71488190	71561773	chr17:71488190-71561773		3	2942986	3042849	chr3:2942986-3042849		20	50334165	50479351	chr20:50334165-50479351
	13	53898115	53953203	chr13:53898115-53953203		17	71617179	71682823	chr17:71617179-71682823		3	3084977	3184256	chr3:3084977-3184256		21	18966569	19038769	chr21:18966569-19038769
	13	54019878	54163369	chr13:54019878-54163369		17	71757400	71831398	chr17:71757400-71831398		3	3277753	3331638	chr3:3277753-3331638		21	47885113	47948501	chr21:47885113-47948501
	13	61963462	62021310	chr13:61963462-62021310		18	18850643	18936486	chr18:18850643-18936486		3	3397915	3480082	chr3:3397915-3480082		21	49253264	49408786	chr21:49253264-49408786
	13	74081561	74142803	chr13:74081561-74142803		18	44615744	44684433	chr18:44615744-44684433		3	13070722	13130505	chr3:13070722-13130505		22	25774317	25861512	chr22:25774317-25861512
	14	13114178	13535947	chr14:13114178-13535947		18	64006658	64077030	chr18:64006658-64077030		3	109258102	109318790	chr3:109258102-109318790		22	50270430	50391393	chr22:50270430-50391393
	14	14019799	14077250	chr14:14019799-14077250		18	67672099	67784688	chr18:67672099-67784688		3	137339004	137444402	chr3:137339004-137444402		24	234062	289975	chr24:234062-289975
	14	30526918	30595163	chr14:30526918-30595163		18	67872208	68145255	chr18:67872208-68145255		3	147343622	147425251	chr3:147343622-147425251		24	390745	613846	chr24:390745-613846
	14	47463415	47562924	chr14:47463415-47562924		19	59704180	59756058	chr19:59704180-59756058		3	163774087	163890900	chr3:163774087-163890900		24	755022	846907	chr24:755022-846907
	14	51711828	51773710	chr14:51711828-51773710		2	122907109	122994713	chr2:122907109-122994713		3	164074907	164159900	chr3:164074907-164159900		24	1311932	1379050	chr24:1311932-1379050
	14	58557157	58617736	chr14:58557157-58617736		2	160395558	160490666	chr2:160395558-160490666		3	179228625	179302421	chr3:179228625-179302421		24	1468949	1538114	chr24:1468949-1538114
	14	59157578	59228958	chr14:59157578-59228958		20	676397	738241	chr20:676397-738241		3	217725093	217808786	chr3:217725093-217808786		24	1582137	1637342	chr24:1582137-1637342
	14	59703113	59919144	chr14:59703113-59919144		20	25494935	25579064	chr20:25494935-25579064		3	222261255	222403923	chr3:222261255-222403923		24	39009199	39059295	chr24:39009199-39059295
	15	10049218	10132175	chr15:10049218-10132175		20	26858343	26940171	chr20:26858343-26940171		3	223241639	223298835	chr3:223241639-223298835		24	40414678	40470429	chr24:40414678-40470429
	15	19106895	19162911	chr15:19106895-19162911		20	27496937	27701558	chr20:27496937-27701558		4	112191901	112606866	chr4:112191901-112606866		24	40512955	40564034	chr24:40512955-40564034
	15	28718444	28793130	chr15:28718444-28793130		20	28316103	28388210	chr20:28316103-28388210		4	116631845	116689904	chr4:116631845-116689904		24	41192817	41529779	chr24:41192817-41529779
	15	45508961	45688467	chr15:45508961-45688467		20	33889628	33954085	chr20:33889628-33954085		4	118047093	118149156	chr4:118047093-118149156		25	2245918	2394381	chr25:2245918-2394381
	15	54492499	54572737	chr15:54492499-54572737		20	50334165	50479351	chr20:50334165-50479351		4	118543819	118627017	chr4:118543819-118627017		3	711276	841479	chr3:711276-841479
	15	72454442	72511338	chr15:72454442-72511338		21	36868159	36960654	chr21:36868159-36960654		5	2348917	2407977	chr5:2348917-2407977		3	1624365	1724235	chr3:1624365-1724235
	15	78522990	78601073	chr15:78522990-78601073		21	48301333	48374971	chr21:48301333-48374971		5	8451201	8553470	chr5:8451201-8553470		3	2193692	2255265	chr3:2193692-2255265
	16	178010	261955	chr16:178010-261955		21	49368171	49714065	chr21:49368171-49714065		5	8635759	8692904	chr5:8635759-8692904		3	2446547	2496586	chr3:2446547-2496586
	16	19113594	19170070	chr16:19113594-19170070		22	374545	425886	chr22:374545-425886		5	40923450	40991396	chr5:40923450-40991396		3	2890376	2950589	chr3:2890376-2950589
	16	31598950	31882869	chr16:31598950-31882869		22	5659131	5717983	chr22:5659131-5717983		5	82569048	82640441	chr5:82569048-82640441		3	2983845	3072576	chr3:2983845-3072576
	16	38720625	38797866	chr16:38720625-38797866		22	50040896	50149018	chr22:50040896-50149018		5	83058982	83126985	chr5:83058982-83126985		3	3277753	3331638	chr3:3277753-3331638
	16	70615895	70732923	chr16:70615895-70732923		22	50177414	50240836	chr22:50177414-50240836		6	8253917	8357003	chr6:8253917-8357003		3	13070722	13123880	chr3:13070722-13123880
	16	70897153	70974006	chr16:70897153-70974006		22	50285175	50471927	chr22:50285175-50471927		6	9871964	9933020	chr6:9871964-9933020		3	88373122	88707905	chr3:88373122-88707905
	16	71453038	71541016	chr16:71453038-71541016		23	16429227	16517023	chr23:16429227-16517023		6	113579312	113889372	chr6:113579312-113889372		3	137339004	137444402	chr3:137339004-137444402
	16	71578744	71689081	chr16:71578744-71689081		24	390745	472496	chr24:390745-472496		6	114178432	114265577	chr6:114178432-114265577		3	148522652	148599645	chr3:148522652-148599645
	17	469686	536651	chr17:469686-536651		24	666723	723112	chr24:666723-723112		6	114803668	114941025	chr6:114803668-114941025		3	163786587	163890900	chr3:163786587-163890900
	17	44202510	44297606	chr17:44202510-44297606		24	3675062	3764627	chr24:3675062-3764627		6	115206539	115318922	chr6:115206539-115318922		3	179228625	179302421	chr3:179228625-179302421
	17	50936311	51032852	chr17:50936311-51032852		24	41289789	41517978	chr24:41289789-41517978		6	116405451	116541523	chr6:116405451-116541523		3	223222127	223298835	chr3:223222127-223298835
	17	62103382	62250037	chr17:62103382-62250037		25	20790824	20852075	chr25:20790824-20852075		7	22334716	22465181	chr7:22334716-22465181		4	32844092	32900812	chr4:32844092-32900812
	17	68798869	68865026	chr17:68798869-68865026		25	21343579	21460054	chr25:21343579-21460054		7	22527115	22630437	chr7:22527115-22630437		4	45579167	45649908	chr4:45579167-45649908
	17	68904189	68954860	chr17:68904189-68954860		26	8072615	8149216	chr26:8072615-8149216		7	34249969	34301202	chr7:34249969-34301202		4	112198964	112278754	chr4:112198964-112278754
	17	69418233	69485131	chr17:69418233-69485131		26	32996672	33066790	chr26:32996672-33066790		8	2224686	2305022	chr8:2224686-2305022		4	112321998	112480150	chr4:112321998-112480150
	17	70135459	70210512	chr17:70135459-70210512		3	1619881	1695643	chr3:1619881-1695643		8	24799716	24898015	chr8:24799716-24898015		5	8451201	8553470	chr5:8451201-8553470
	17	70464327	70768478	chr17:70464327-70768478		3	2890376	3184256	chr3:2890376-3184256		9	13364055	13431607	chr9:13364055-13431607		5	8628964	8688749	chr5:8628964-8688749
	17	71281735	71380866	chr17:71281735-71380866		3	13070722	13123880	chr3:13070722-13123880		9	13503324	13568127	chr9:13503324-13568127		5	18873180	18998344	chr5:18873180-18998344
	17	71617179	71879830	chr17:71617179-71879830		3	119156129	119223568	chr3:119156129-119223568		9	13819537	13911694	chr9:13819537-13911694		5	39121763	39229190	chr5:39121763-39229190
	18	12191202	12634453	chr18:12191202-12634453		3	137339004	137444402	chr3:137339004-137444402		9	13993398	14174041	chr9:13993398-14174041		5	82427956	82626587	chr5:82427956-82626587
	18	32057659	32111743	chr18:32057659-32111743		3	148092190	148170930	chr3:148092190-148170930		9	16315241	16381360	chr9:16315241-16381360		5	83058982	83126985	chr5:83058982-83126985
	18	46336669	46403814	chr18:46336669-46403814		3	163774087	163890900	chr3:163774087-163890900		9	61984624	62044514	chr9:61984624-62044514		6	113781705	113889372	chr6:113781705-113889372
	18	47713916	47812056	chr18:47713916-47812056		3	179152761	179228625	chr3:179152761-179228625		9	64686073	64818532	chr9:64686073-64818532		6	114653254	114751686	chr6:114653254-114751686
	18	56451173	56511487	chr18:56451173-56511487		3	181393090	181449590	chr3:181393090-181449590		9	66109640	66182276	chr9:66109640-66182276		6	116405451	116483092	chr6:116405451-116483092
	18	63631443	63723903	chr18:63631443-63723903		3	185056335	185118995	chr3:185056335-185118995	GOL	1	157251211	157335919	chr1:157251211-157335919		7	22306738	22470703	chr7:22306738-22470703
	18	67396416	67492592	chr18:67396416-67492592		3	206768349	206880308	chr3:206768349-206880308		10	70516576	70681309	chr10:70516576-70681309		7	61397562	61482565	chr7:61397562-61482565
	18	67635138	67815017	chr18:67635138-67815017		3	222261255	222360808	chr3:222261255-222360808		10	70788213	70880249	chr10:70788213-70880249		8	2217707	2424190	chr8:2217707-2424190
	18	67839314	68014460	chr18:67839314-68014460		3	223241639	223319656	chr3:223241639-223319656		10	70933262	71187755	chr10:70933262-71187755		9	6743512	6810204	chr9:6743512-6810204
	18	68056480	68335746	chr18:68056480-68335746		4	49056	242537	chr4:49056-242537		10	71237612	71312000	chr10:71237612-71312000		9	13489814	13568127	chr9:13489814-13568127
	19	48337497	48387660	chr19:48337497-48387660		4	12753506	12838797	chr4:12753506-12838797		10	71596101	71663808	chr10:71596101-71663808		9	13819537	13911694	chr9:13819537-13911694
	19	48418638	48494864	chr19:48418638-48494864		4	58959138	59074630	chr4:58959138-59074630		10	72111897	72173841	chr10:72111897-72173841		9	13972245	14031234	chr9:13972245-14031234
	19	48765922	48825042	chr19:48765922-48825042		4	112191901	112616206	chr4:112191901-112616206		20	25806701	25887345	chr20:25806701-25887345		9	50613552	50714691	chr9:50613552-50714691
	19	48909076	48985590	chr19:48909076-48985590		5	8628964	8701584	chr5:8628964-8701584		20	50286418	50416812	chr20:50286418-50416812
	19	50310601	50402245	chr19:50310601-50402245		5	38457314	38577383	chr5:38457314-38577383		26	10522490	10634644	chr26:10522490-10634644
	19	50462818	50533243	chr19:50462818-50533243		5	39121763	39229190	chr5:39121763-39229190		3	88373122	88707905	chr3:88373122-88707905
	19	52449664	52608743	chr19:52449664-52608743		5	82427956	82626587	chr5:82427956-82626587		3	163786587	163890900	chr3:163786587-163890900
	19	53252983	53315305	chr19:53252983-53315305		5	83058982	83126985	chr5:83058982-83126985		5	8628964	8701584	chr5:8628964-8701584
	19	55997077	56053153	chr19:55997077-56053153		5	97759774	97825662	chr5:97759774-97825662		5	83058982	83126985	chr5:83058982-83126985
	19	58410996	58501183	chr19:58410996-58501183		6	8969954	9045688	chr6:8969954-9045688		7	22243293	22306738	chr7:22243293-22306738
	19	58960600	59025884	chr19:58960600-59025884		6	78638267	78748344	chr6:78638267-78748344	HAM	10	70868386	70920413	chr10:70868386-70920413
	19	59633163	59777494	chr19:59633163-59777494		6	114803668	114959462	chr6:114803668-114959462		10	71237612	71312000	chr10:71237612-71312000
	19	60155488	60428014	chr19:60155488-60428014		7	22334716	22465181	chr7:22334716-22465181		10	71597671	71708780	chr10:71597671-71708780
	2	20267818	20324918	chr2:20267818-20324918		7	22503586	22668288	chr7:22503586-22668288		10	72003471	72055695	chr10:72003471-72055695
	2	32110816	32176664	chr2:32110816-32176664		7	37014683	37065495	chr7:37014683-37065495		15	45528489	45683537	chr15:45528489-45683537
	2	44759073	44831907	chr2:44759073-44831907		7	60770532	61067328	chr7:60770532-61067328		17	8204	245156	chr17:8204-245156
	2	66366376	66443127	chr2:66366376-66443127		8	2217707	2358191	chr8:2217707-2358191		17	23092676	23244810	chr17:23092676-23244810
	2	74001948	74186695	chr2:74001948-74186695		8	73782464	73836593	chr8:73782464-73836593		2	41279013	41345576	chr2:41279013-41345576
	2	88094928	88186469	chr2:88094928-88186469		9	7539230	7614152	chr9:7539230-7614152		20	27515497	27681713	chr20:27515497-27681713
	2	116055333	116109391	chr2:116055333-116109391		9	10250464	10525152	chr9:10250464-10525152		20	50286418	50479351	chr20:50286418-50479351
	2	122137242	122217581	chr2:122137242-122217581		9	13972245	14141579	chr9:13972245-14141579		4	112191901	112249235	chr4:112191901-112249235
	2	122866487	122960234	chr2:122866487-122960234		9	50613552	50714691	chr9:50613552-50714691		5	83058982	83126985	chr5:83058982-83126985
	2	181209329	181308981	chr2:181209329-181308981	SAN	1	110238914	110293854	chr1:110238914-110293854		7	26209	174429	chr7:26209-174429
	2	190633230	190929183	chr2:190633230-190929183		1	160900434	160969089	chr1:160900434-160969089		7	22378968	22465181	chr7:22378968-22465181
	2	191000005	191059752	chr2:191000005-191059752		1	204613149	204780301	chr1:204613149-204780301		7	22503586	22593404	chr7:22503586-22593404
	2	197385000	197895553	chr2:197385000-197895553		1	239185878	239266757	chr1:239185878-239266757	KUI	1	52222844	52291767	chr1:52222844-52291767
	2	198085585	199556459	chr2:198085585-199556459		1	241619250	241809058	chr1:241619250-241809058		1	81071576	81152619	chr1:81071576-81152619
	2	199702169	200429694	chr2:199702169-200429694		10	70516576	70703288	chr10:70516576-70703288		1	110238914	110295948	chr1:110238914-110295948
	2	238791220	238845493	chr2:238791220-238845493		10	70790957	71029548	chr10:70790957-71029548		1	173407605	173536722	chr1:173407605-173536722
	2	239641530	239709124	chr2:239641530-239709124		10	71098452	71178819	chr10:71098452-71178819		1	240963515	241039433	chr1:240963515-241039433
	2	242869066	242937814	chr2:242869066-242937814		10	71607428	71715120	chr10:71607428-71715120		10	6119970	6185992	chr10:6119970-6185992
	2	248730738	248800026	chr2:248730738-248800026		10	72074899	72173841	chr10:72074899-72173841		10	7768938	7866239	chr10:7768938-7866239
	20	119119	468294	chr20:119119-468294		12	52153081	52222887	chr12:52153081-52222887		10	37016694	37082676	chr10:37016694-37082676
	20	7773387	7878923	chr20:7773387-7878923		12	52252847	52353247	chr12:52252847-52353247		10	39312580	39498493	chr10:39312580-39498493
	20	10887461	11026185	chr20:10887461-11026185		14	58531868	58619728	chr14:58531868-58619728		10	41625777	41735517	chr10:41625777-41735517
	20	13948804	13999468	chr20:13948804-13999468		14	59856573	59925245	chr14:59856573-59925245		10	42263285	42433491	chr10:42263285-42433491
	20	16719932	16792218	chr20:16719932-16792218		15	12593027	12646289	chr15:12593027-12646289		10	43090725	43214288	chr10:43090725-43214288
	20	25279736	25344083	chr20:25279736-25344083		15	45508961	45620372	chr15:45508961-45620372		10	70521075	70613577	chr10:70521075-70613577
	20	25553479	25604482	chr20:25553479-25604482		16	19892698	19954388	chr16:19892698-19954388		10	70812118	71114802	chr10:70812118-71114802
	20	25806701	25918685	chr20:25806701-25918685		16	51714606	51788353	chr16:51714606-51788353		10	71620837	71727352	chr10:71620837-71727352
	20	26886276	26952262	chr20:26886276-26952262		17	70125911	70210512	chr17:70125911-70210512		10	72111897	72173841	chr10:72111897-72173841
	20	27499346	27662834	chr20:27499346-27662834		18	37913614	38022792	chr18:37913614-38022792		11	1868532	2035348	chr11:1868532-2035348
	20	28283821	28416205	chr20:28283821-28416205		20	26886276	26946115	chr20:26886276-26946115		11	2222290	2307479	chr11:2222290-2307479
	20	30520719	30588737	chr20:30520719-30588737		20	27513239	27647988	chr20:27513239-27647988		11	49535811	49636342	chr11:49535811-49636342
	20	50282456	50479351	chr20:50282456-50479351		20	28316103	28388210	chr20:28316103-28388210		12	52252847	52316643	chr12:52252847-52316643
	21	106517	222443	chr21:106517-222443		20	50286418	50476696	chr20:50286418-50476696		15	11781954	11854085	chr15:11781954-11854085
	21	375966	450801	chr21:375966-450801		22	2941892	3143081	chr22:2941892-3143081		15	12603754	12686272	chr15:12603754-12686272
	21	496182	1322392	chr21:496182-1322392		22	28471445	28648225	chr22:28471445-28648225		15	45508961	45683537	chr15:45508961-45683537
	21	1374141	1574356	chr21:1374141-1574356		24	494217	554654	chr24:494217-554654		15	76518700	76587016	chr15:76518700-76587016
	21	1622760	1972807	chr21:1622760-1972807		25	2245918	2394381	chr25:2245918-2394381		16	49391489	49447244	chr16:49391489-49447244
	21	2008887	2281144	chr21:2008887-2281144		3	1635946	1776158	chr3:1635946-1776158		16	49479204	49536147	chr16:49479204-49536147
	21	2523552	2620011	chr21:2523552-2620011		3	13070722	13130505	chr3:13070722-13130505		17	1512570	1563952	chr17:1512570-1563952
	21	3035274	4770144	chr21:3035274-4770144		3	137339004	137444402	chr3:137339004-137444402		17	3546467	3632135	chr17:3546467-3632135
	21	4971136	5694093	chr21:4971136-5694093		3	163813773	163890900	chr3:163813773-163890900		17	70349324	70401440	chr17:70349324-70401440
	21	7022120	7072691	chr21:7022120-7072691		3	179228625	179285009	chr3:179228625-179285009		18	36899076	37077502	chr18:36899076-37077502
	21	18954429	19028562	chr21:18954429-19028562		3	206799916	206868297	chr3:206799916-206868297		19	20209200	20277281	chr19:20209200-20277281
	21	39437054	39540343	chr21:39437054-39540343		4	59163229	59220968	chr4:59163229-59220968		2	20504742	20570201	chr2:20504742-20570201
	21	41109795	41162133	chr21:41109795-41162133		4	112191901	112254333	chr4:112191901-112254333		2	20611410	20760180	chr2:20611410-20760180
	21	42913581	42976024	chr21:42913581-42976024		4	112398957	112547935	chr4:112398957-112547935		2	109136593	109215922	chr2:109136593-109215922
	21	44415387	44607168	chr21:44415387-44607168		5	8446961	8549678	chr5:8446961-8549678		2	122907109	122994713	chr2:122907109-122994713
	21	44646780	44750626	chr21:44646780-44750626		5	8628964	8688749	chr5:8628964-8688749		2	166165611	166217009	chr2:166165611-166217009
	21	45542818	45624142	chr21:45542818-45624142		5	39121763	39229190	chr5:39121763-39229190		2	180486286	180575151	chr2:180486286-180575151
	21	46025653	46083584	chr21:46025653-46083584		5	81962724	82046952	chr5:81962724-82046952		20	606056	763280	chr20:606056-763280
	21	47633652	47745216	chr21:47633652-47745216		5	83058982	83126985	chr5:83058982-83126985		20	25312879	25378556	chr20:25312879-25378556
	21	47817324	47948501	chr21:47817324-47948501		7	22334716	22470703	chr7:22334716-22470703		20	25523807	25577556	chr20:25523807-25577556
	21	49129567	49714065	chr21:49129567-49714065		7	22503586	22630437	chr7:22503586-22630437		20	28306893	28388210	chr20:28306893-28388210
	22	423505	480697	chr22:423505-480697		8	2217707	2424190	chr8:2217707-2424190		20	50334165	50416812	chr20:50334165-50416812
	22	1341151	1772418	chr22:1341151-1772418		9	10598047	10688793	chr9:10598047-10688793		21	18966569	19038769	chr21:18966569-19038769
	22	2676966	2761005	chr22:2676966-2761005		9	89907089	89974601	chr9:89907089-89974601		21	41106863	41162133	chr21:41106863-41162133
	22	22121458	22188835	chr22:22121458-22188835	SHA	1	110238914	110348050	chr1:110238914-110348050		22	72190	235818	chr22:72190-235818
	22	49749610	49990587	chr22:49749610-49990587		1	131539300	131600632	chr1:131539300-131600632		24	402111	472496	chr24:402111-472496
	22	50227821	50474157	chr22:50227821-50474157		1	209767764	209833952	chr1:209767764-209833952		24	41231125	41517580	chr24:41231125-41517580
	22	50678264	50765944	chr22:50678264-50765944		1	239185878	239256562	chr1:239185878-239256562		25	11149123	11214148	chr25:11149123-11214148
	23	21790	227744	chr23:21790-227744		10	70516576	70681309	chr10:70516576-70681309		3	2968625	3023546	chr3:2968625-3023546
	23	28347077	28405593	chr23:28347077-28405593		10	70790957	70878826	chr10:70790957-70878826		3	13070722	13130505	chr3:13070722-13130505
	23	50893931	50943950	chr23:50893931-50943950		10	70920413	71163355	chr10:70920413-71163355		3	53232018	53299036	chr3:53232018-53299036
	23	60372071	60430993	chr23:60372071-60430993		10	71596101	71727352	chr10:71596101-71727352		3	53526461	53662463	chr3:53526461-53662463
	24	19967	106102	chr24:19967-106102		10	72111897	72183447	chr10:72111897-72183447		3	88122122	88192129	chr3:88122122-88192129
	24	207996	295764	chr24:207996-295764		11	1344991	1635177	chr11:1344991-1635177		3	137339004	137444402	chr3:137339004-137444402
	24	402111	579995	chr24:402111-579995		11	49583914	49657398	chr11:49583914-49657398		3	163786587	163890900	chr3:163786587-163890900
	24	588106	649501	chr24:588106-649501		12	52153081	52353247	chr12:52153081-52353247		3	179228625	179302421	chr3:179228625-179302421
	24	666723	819448	chr24:666723-819448		14	59729197	59925245	chr14:59729197-59925245		3	180837700	180941051	chr3:180837700-180941051
	24	871943	1201364	chr24:871943-1201364		15	45508961	45683537	chr15:45508961-45683537		3	183643526	183754229	chr3:183643526-183754229
	24	1293109	1379050	chr24:1293109-1379050		17	1479506	1557370	chr17:1479506-1557370		3	206768349	206868297	chr3:206768349-206868297
	24	1460494	1640912	chr24:1460494-1640912		17	70135459	70210512	chr17:70135459-70210512		4	112191901	112254333	chr4:112191901-112254333
	24	1662119	1738987	chr24:1662119-1738987		18	18850643	18922090	chr18:18850643-18922090		4	112398957	112547935	chr4:112398957-112547935
	24	2382390	2432393	chr24:2382390-2432393		19	43434748	43585423	chr19:43434748-43585423		5	8446961	8549678	chr5:8446961-8549678
	24	3431938	3578115	chr24:3431938-3578115		2	118212289	118286109	chr2:118212289-118286109		5	39121763	39229190	chr5:39121763-39229190
	24	3675062	3857198	chr24:3675062-3857198		20	24173561	24236268	chr20:24173561-24236268		5	83058982	83126985	chr5:83058982-83126985
	24	24918904	25013855	chr24:24918904-25013855		20	28327690	28400250	chr20:28327690-28400250		5	102546388	102636636	chr5:102546388-102636636
	24	32966445	33039414	chr24:32966445-33039414		20	50286418	50479351	chr20:50286418-50479351		6	7523216	7614366	chr6:7523216-7614366
	24	35063924	35205502	chr24:35063924-35205502		25	2245918	2436826	chr25:2245918-2436826		6	8253917	8327475	chr6:8253917-8327475
	24	39000473	39055505	chr24:39000473-39055505		25	19929156	20191150	chr25:19929156-20191150		6	64017612	64122205	chr6:64017612-64122205
	24	40512955	40634312	chr24:40512955-40634312		26	1352641	1519021	chr26:1352641-1519021		6	64204456	64257323	chr6:64204456-64257323
	24	41145543	41579705	chr24:41145543-41579705		26	10666715	10818948	chr26:10666715-10818948		6	75962826	76073145	chr6:75962826-76073145
	25	479298	548119	chr25:479298-548119		3	13070722	13123880	chr3:13070722-13123880		6	78351032	78542355	chr6:78351032-78542355
	25	1943058	2647990	chr25:1943058-2647990		3	54921075	54980748	chr3:54921075-54980748		6	78578530	78748344	chr6:78578530-78748344
	25	13288672	13352355	chr25:13288672-13352355		3	137339004	137444402	chr3:137339004-137444402		6	79058336	79129352	chr6:79058336-79129352
	25	27098713	27179540	chr25:27098713-27179540		3	163813773	163890900	chr3:163813773-163890900		7	22503586	22668288	chr7:22503586-22668288
	25	34494353	34574076	chr25:34494353-34574076		3	179204829	179302421	chr3:179204829-179302421		8	2317563	2424190	chr8:2317563-2424190
	26	28262421	28408165	chr26:28262421-28408165		4	32844092	32925275	chr4:32844092-32925275		8	76660144	76744789	chr8:76660144-76744789
	26	41546687	41627355	chr26:41546687-41627355		4	58959138	59074630	chr4:58959138-59074630		9	7255210	7382189	chr9:7255210-7382189
	3	628890	1092319	chr3:628890-1092319		4	112191901	112547935	chr4:112191901-112547935		9	7892018	8064665	chr9:7892018-8064665
	3	1485374	1572507	chr3:1485374-1572507		5	8446961	8549678	chr5:8446961-8549678		9	10250464	10414145	chr9:10250464-10414145
	3	1619881	1817268	chr3:1619881-1817268		5	8628964	8692904	chr5:8628964-8692904		9	10477007	10599361	chr9:10477007-10599361
	3	2446547	2501081	chr3:2446547-2501081		5	39121763	39229190	chr5:39121763-39229190		9	63876829	63935478	chr9:63876829-63935478
	3	2657997	2719379	chr3:2657997-2719379		5	83058982	83126985	chr5:83058982-83126985	LEC	1	218648139	218747682	chr1:218648139-218747682
	3	2815784	3204132	chr3:2815784-3204132		6	179036	322657	chr6:179036-322657		1	223862130	223923882	chr1:223862130-223923882
	3	3274985	3364316	chr3:3274985-3364316		7	22334716	22630437	chr7:22334716-22630437		10	41625777	41735517	chr10:41625777-41735517
	3	3422111	3501492	chr3:3422111-3501492		8	2217707	2424190	chr8:2217707-2424190		10	70516576	70712654	chr10:70516576-70712654
	3	13070722	13136653	chr3:13070722-13136653	SKD	1	110241832	110391978	chr1:110241832-110391978		10	70812118	71187755	chr10:70812118-71187755
	3	54921075	54980748	chr3:54921075-54980748		1	157248715	157335919	chr1:157248715-157335919		10	71592634	71724915	chr10:71592634-71724915
	3	61869328	61921468	chr3:61869328-61921468		1	209746895	209830916	chr1:209746895-209830916		10	71891601	72084450	chr10:71891601-72084450
	3	62056489	62114685	chr3:62056489-62114685		1	239185878	239256562	chr1:239185878-239256562		10	72111897	72170827	chr10:72111897-72170827
	3	87967374	88034811	chr3:87967374-88034811		10	70516576	70681309	chr10:70516576-70681309		11	49535811	49636342	chr11:49535811-49636342
	3	88849221	88927484	chr3:88849221-88927484		10	70932101	71052933	chr10:70932101-71052933		12	52153081	52222887	chr12:52153081-52222887
	3	106023002	106079300	chr3:106023002-106079300		10	71120291	71172898	chr10:71120291-71172898		12	52252847	52305998	chr12:52252847-52305998
	3	107952327	108014325	chr3:107952327-108014325		10	71592634	71715120	chr10:71592634-71715120		14	31373383	31768933	chr14:31373383-31768933
	3	114898957	114950058	chr3:114898957-114950058		10	71916237	71978765	chr10:71916237-71978765		14	58557157	58616161	chr14:58557157-58616161
	3	137339004	137444402	chr3:137339004-137444402		10	72111897	72170827	chr10:72111897-72170827		15	9363344	9455695	chr15:9363344-9455695
	3	163774087	163890900	chr3:163774087-163890900		12	4263353	4330135	chr12:4263353-4330135		15	45550394	45672298	chr15:45550394-45672298
	3	164024830	164136645	chr3:164024830-164136645		12	52153081	52222887	chr12:52153081-52222887		20	27513239	27686516	chr20:27513239-27686516
	3	179228625	179302421	chr3:179228625-179302421		12	52252847	52353247	chr12:52252847-52353247		20	50286418	50479351	chr20:50286418-50479351
	3	206768349	206868297	chr3:206768349-206868297		15	45508961	45619602	chr15:45508961-45619602		24	24114160	24192914	chr24:24114160-24192914
	3	213212011	213325179	chr3:213212011-213325179		15	45624605	45683537	chr15:45624605-45683537		25	2245918	2394381	chr25:2245918-2394381
	3	214840607	214890726	chr3:214840607-214890726		16	46807717	46902600	chr16:46807717-46902600		3	118574232	118779896	chr3:118574232-118779896
	3	217677601	217733932	chr3:217677601-217733932		16	62920623	62997482	chr16:62920623-62997482		3	137339004	137444402	chr3:137339004-137444402
	3	218603625	218659817	chr3:218603625-218659817		18	18850643	18936486	chr18:18850643-18936486		3	163786587	163890900	chr3:163786587-163890900
	3	219970540	220162031	chr3:219970540-220162031		2	191000005	191063655	chr2:191000005-191063655		3	163998162	164136645	chr3:163998162-164136645
	3	222300173	222360808	chr3:222300173-222360808		2	196349558	196576095	chr2:196349558-196576095		5	8628964	8701584	chr5:8628964-8701584
	3	223222127	223298835	chr3:223222127-223298835		20	25816481	25897304	chr20:25816481-25897304		5	39121763	39229190	chr5:39121763-39229190
	3	223677441	223749486	chr3:223677441-223749486		20	27515497	27669299	chr20:27515497-27669299		5	83058982	83126985	chr5:83058982-83126985
	4	4875932	4927457	chr4:4875932-4927457		20	28316103	28388210	chr20:28316103-28388210		6	42470384	42672464	chr6:42470384-42672464
	4	32821643	32925275	chr4:32821643-32925275		20	50286418	50479351	chr20:50286418-50479351		7	71991379	72066864	chr7:71991379-72066864
	4	45579167	45649908	chr4:45579167-45649908		21	3569233	3649957	chr21:3569233-3649957		8	2217707	2424190	chr8:2217707-2424190
	4	61434359	61520361	chr4:61434359-61520361		22	2676966	2761005	chr22:2676966-2761005		9	50613552	50714691	chr9:50613552-50714691
	4	110865396	111111527	chr4:110865396-111111527		25	2245918	2436826	chr25:2245918-2436826	MKS	1	48714284	48780636	chr1:48714284-48780636
	4	112191901	112296224	chr4:112191901-112296224		3	13070722	13136653	chr3:13070722-13136653		1	81506851	81567979	chr1:81506851-81567979
	4	112349100	112568737	chr4:112349100-112568737		3	54921075	54980748	chr3:54921075-54980748		1	131004079	131138997	chr1:131004079-131138997
	4	112955137	113038849	chr4:112955137-113038849		3	137339004	137444402	chr3:137339004-137444402		1	132745851	132885302	chr1:132745851-132885302
	5	2347689	2410487	chr5:2347689-2410487		3	163786587	163890900	chr3:163786587-163890900		1	135092311	135193869	chr1:135092311-135193869
	5	4400098	4457991	chr5:4400098-4457991		3	179228625	179302421	chr3:179228625-179302421		1	149578633	149643788	chr1:149578633-149643788
	5	5482082	5562950	chr5:5482082-5562950		4	32849419	32925275	chr4:32849419-32925275		1	157251211	157335919	chr1:157251211-157335919
	5	8446961	8549678	chr5:8446961-8549678		4	45579167	45649908	chr4:45579167-45649908		1	158581482	158680314	chr1:158581482-158680314
	5	8628964	8701584	chr5:8628964-8701584		4	89966457	90110237	chr4:89966457-90110237		1	221601609	221882695	chr1:221601609-221882695
	5	9823005	9901103	chr5:9823005-9901103		4	112191901	112568737	chr4:112191901-112568737		10	7864683	7948673	chr10:7864683-7948673
	5	16624663	16733700	chr5:16624663-16733700		5	8446961	8549678	chr5:8446961-8549678		10	38853383	38999258	chr10:38853383-38999258
	5	17737292	17881452	chr5:17737292-17881452		5	8628964	8688749	chr5:8628964-8688749		10	41327152	41410380	chr10:41327152-41410380
	5	18626539	18679046	chr5:18626539-18679046		5	39121763	39229190	chr5:39121763-39229190		10	41618436	41735517	chr10:41618436-41735517
	5	18793944	18998344	chr5:18793944-18998344		5	83058982	83126985	chr5:83058982-83126985		10	43090725	43189099	chr10:43090725-43189099
	5	39121763	39229408	chr5:39121763-39229408		7	22334716	22470703	chr7:22334716-22470703		10	45928368	45984415	chr10:45928368-45984415
	5	40643272	40699158	chr5:40643272-40699158		7	22503586	22668288	chr7:22503586-22668288		10	70516576	70681309	chr10:70516576-70681309
	5	58207699	58274139	chr5:58207699-58274139		8	2217707	2424190	chr8:2217707-2424190		10	70828551	71222768	chr10:70828551-71222768
	5	83058982	83126985	chr5:83058982-83126985		9	8850275	9520940	chr9:8850275-9520940		10	71251686	71314696	chr10:71251686-71314696
	5	96273113	97843194	chr5:96273113-97843194							10	71581374	71727352	chr10:71581374-71727352
	6	64165738	64235659	chr6:64165738-64235659							10	72111897	72183447	chr10:72111897-72183447
	6	73938833	74067993	chr6:73938833-74067993							11	49602150	49653284	chr11:49602150-49653284
	6	113809232	113889372	chr6:113809232-113889372							12	48326546	48378493	chr12:48326546-48378493
	6	114882260	114941025	chr6:114882260-114941025							12	52153081	52331119	chr12:52153081-52331119
	6	115953862	116056473	chr6:115953862-116056473							12	73703046	73793282	chr12:73703046-73793282
	6	116405451	116541523	chr6:116405451-116541523							15	2696758	2756779	chr15:2696758-2756779
	7	22310113	22726718	chr7:22310113-22726718							15	2846264	2935767	chr15:2846264-2935767
	7	32902586	32985592	chr7:32902586-32985592							15	9989448	10174067	chr15:9989448-10174067
	7	34228132	34293161	chr7:34228132-34293161							15	10475425	10529340	chr15:10475425-10529340
	8	2217707	2424190	chr8:2217707-2424190							15	10566980	10714778	chr15:10566980-10714778
	8	21774257	21849078	chr8:21774257-21849078							15	12593027	12651774	chr15:12593027-12651774
	8	41469432	41545087	chr8:41469432-41545087							15	45508961	45683537	chr15:45508961-45683537
	8	78641780	78693873	chr8:78641780-78693873							16	45544221	45604467	chr16:45544221-45604467
	8	84549906	84670498	chr8:84549906-84670498							16	46773182	46955242	chr16:46773182-46955242
	8	85098381	85148992	chr8:85098381-85148992							16	49426138	49513207	chr16:49426138-49513207
	9	6609243	6758417	chr9:6609243-6758417							16	51698649	51788353	chr16:51698649-51788353
	9	13231837	13664163	chr9:13231837-13664163							17	826338	930007	chr17:826338-930007
	9	13771753	13922173	chr9:13771753-13922173							17	3546467	3632135	chr17:3546467-3632135
	9	13972245	14238438	chr9:13972245-14238438							17	20920308	20986730	chr17:20920308-20986730
	9	16315241	16381360	chr9:16315241-16381360							17	21824143	21887054	chr17:21824143-21887054
	9	50613552	50714691	chr9:50613552-50714691							17	22361951	22462692	chr17:22361951-22462692
	9	63108835	63413145	chr9:63108835-63413145							17	24105711	24223691	chr17:24105711-24223691
	9	83556076	83622507	chr9:83556076-83622507							18	36798536	36852757	chr18:36798536-36852757
SSS	1	123073	203750	chr1:123073-203750							18	50867509	50981949	chr18:50867509-50981949
	1	249561	355357	chr1:249561-355357							18	51668103	51820279	chr18:51668103-51820279
	1	462261	761240	chr1:462261-761240							20	719542	840479	chr20:719542-840479
	1	822684	961697	chr1:822684-961697							20	27523670	27701558	chr20:27523670-27701558
	1	1081128	1135222	chr1:1081128-1135222							20	28306893	28420685	chr20:28306893-28420685
	1	10745944	10994508	chr1:10745944-10994508							20	50334165	50479351	chr20:50334165-50479351
	1	65556345	65661847	chr1:65556345-65661847							21	18852604	18926886	chr21:18852604-18926886
	1	81626599	81767337	chr1:81626599-81767337							21	19106311	19340830	chr21:19106311-19340830
	1	85590820	85641678	chr1:85590820-85641678							22	2590995	3023717	chr22:2590995-3023717
	1	98139780	98262154	chr1:98139780-98262154							22	25349326	25463020	chr22:25349326-25463020
	1	98707504	98787888	chr1:98707504-98787888							24	19105509	19187588	chr24:19105509-19187588
	1	99354065	99405318	chr1:99354065-99405318							25	2477366	2588152	chr25:2477366-2588152
	1	99980709	100065300	chr1:99980709-100065300							25	11135595	11214148	chr25:11135595-11214148
	1	102452874	102527315	chr1:102452874-102527315							25	21163807	21243277	chr25:21163807-21243277
	1	103617299	103685644	chr1:103617299-103685644							25	21343579	21481779	chr25:21343579-21481779
	1	103752951	103897881	chr1:103752951-103897881							25	21794085	21855713	chr25:21794085-21855713
	1	104548253	104622104	chr1:104548253-104622104							26	8360023	8422641	chr26:8360023-8422641
	1	105136960	105196784	chr1:105136960-105196784							3	713905	774071	chr3:713905-774071
	1	110241832	110347668	chr1:110241832-110347668							3	13076673	13130505	chr3:13076673-13130505
	1	157251211	157335919	chr1:157251211-157335919							3	36224485	36299687	chr3:36224485-36299687
	1	162413527	162532000	chr1:162413527-162532000							3	48564687	48763095	chr3:48564687-48763095
	1	194235823	194297124	chr1:194235823-194297124							3	88373122	88707905	chr3:88373122-88707905
	1	239185878	239256562	chr1:239185878-239256562							3	137339004	137444402	chr3:137339004-137444402
	1	251790423	251855075	chr1:251790423-251855075							3	163786587	163881386	chr3:163786587-163881386
	1	262049847	262151267	chr1:262049847-262151267							3	179228625	179285009	chr3:179228625-179285009
	1	263020291	263085392	chr1:263020291-263085392							4	83728083	83812782	chr4:83728083-83812782
	1	263144186	263237732	chr1:263144186-263237732							4	112198964	112254333	chr4:112198964-112254333
	10	15273	82887	chr10:15273-82887							4	112321025	112473816	chr4:112321025-112473816
	10	37469161	37893624	chr10:37469161-37893624							5	8628964	8688749	chr5:8628964-8688749
	10	70516576	70709551	chr10:70516576-70709551							5	39121763	39229408	chr5:39121763-39229408
	10	70770177	71314696	chr10:70770177-71314696							5	82186447	82240307	chr5:82186447-82240307
	10	71566364	71715120	chr10:71566364-71715120							5	83058982	83126985	chr5:83058982-83126985
	10	71971231	72062818	chr10:71971231-72062818							6	8042388	8107660	chr6:8042388-8107660
	10	72074899	72183447	chr10:72074899-72183447							6	78608033	78748344	chr6:78608033-78748344
	10	84482390	84534922	chr10:84482390-84534922							6	78934436	78993450	chr6:78934436-78993450
	10	85712399	85766378	chr10:85712399-85766378							6	79058336	79129352	chr6:79058336-79129352
	10	86025396	86085638	chr10:86025396-86085638							6	81413891	81557704	chr6:81413891-81557704
	11	509432	1291189	chr11:509432-1291189							7	22334716	22454123	chr7:22334716-22454123
	11	8803559	8871652	chr11:8803559-8871652							7	22579038	22668288	chr7:22579038-22668288
	11	9099474	9187032	chr11:9099474-9187032							8	2279714	2424190	chr8:2279714-2424190
	11	10285173	10350937	chr11:10285173-10350937							8	42158683	42209207	chr8:42158683-42209207
	11	20408668	20466038	chr11:20408668-20466038							8	77094764	77161806	chr8:77094764-77161806
	11	22256903	22335455	chr11:22256903-22335455							9	6237424	6343717	chr9:6237424-6343717
	11	24115394	24196670	chr11:24115394-24196670							9	62548529	62719301	chr9:62548529-62719301
	11	25993048	26052549	chr11:25993048-26052549						MSF	1	487720	707792	chr1:487720-707792
	11	26526152	26723163	chr11:26526152-26723163							1	866780	961697	chr1:866780-961697
	11	33570769	33774160	chr11:33570769-33774160							1	110290769	110387808	chr1:110290769-110387808
	11	33820258	34006092	chr11:33820258-34006092							1	147743618	147853717	chr1:147743618-147853717
	11	34101566	34185774	chr11:34101566-34185774							1	157248715	157335919	chr1:157248715-157335919
	11	34460901	34533597	chr11:34460901-34533597							1	262049847	262103532	chr1:262049847-262103532
	11	34724348	34794441	chr11:34724348-34794441							10	70516576	70703288	chr10:70516576-70703288
	11	37885090	37936350	chr11:37885090-37936350							10	70790957	71163355	chr10:70790957-71163355
	11	39815672	39955972	chr11:39815672-39955972							10	71581374	71745418	chr10:71581374-71745418
	11	40055567	40114437	chr11:40055567-40114437							10	72035632	72173841	chr10:72035632-72173841
	11	42608478	42698604	chr11:42608478-42698604							10	85721238	85773695	chr10:85721238-85773695
	11	49540890	49657398	chr11:49540890-49657398							11	34460901	34533597	chr11:34460901-34533597
	11	49886255	49954353	chr11:49886255-49954353							11	34733466	34794441	chr11:34733466-34794441
	11	49985872	50106951	chr11:49985872-50106951							11	49893009	49954353	chr11:49893009-49954353
	11	50338400	50546898	chr11:50338400-50546898							11	50317345	50397497	chr11:50317345-50397497
	11	50565784	50639686	chr11:50565784-50639686							11	54878189	54934397	chr11:54878189-54934397
	11	50648499	50737967	chr11:50648499-50737967							12	47542731	47614897	chr12:47542731-47614897
	11	54281056	54342856	chr11:54281056-54342856							12	48319695	48567003	chr12:48319695-48567003
	11	54661020	54807814	chr11:54661020-54807814							12	52153081	52340271	chr12:52153081-52340271
	11	54878189	54993639	chr11:54878189-54993639							12	77517231	77573187	chr12:77517231-77573187
	11	55211226	55288357	chr11:55211226-55288357							12	78344379	78401703	chr12:78344379-78401703
	12	3519503	3628111	chr12:3519503-3628111							13	13023	359775	chr13:13023-359775
	12	7398554	7465008	chr12:7398554-7465008							13	53285302	53560707	chr13:53285302-53560707
	12	40967985	41030085	chr12:40967985-41030085							13	53722775	53953203	chr13:53722775-53953203
	12	44839668	45006842	chr12:44839668-45006842							13	54019878	54104638	chr13:54019878-54104638
	12	47514314	47595397	chr12:47514314-47595397							14	58110222	58166280	chr14:58110222-58166280
	12	48223645	48585321	chr12:48223645-48585321							14	58517035	58616903	chr14:58517035-58616903
	12	48804192	48867858	chr12:48804192-48867858							14	59164227	59288356	chr14:59164227-59288356
	12	49030345	49531886	chr12:49030345-49531886							14	59674713	59764733	chr14:59674713-59764733
	12	49680865	49858557	chr12:49680865-49858557							15	45508961	45682757	chr15:45508961-45682757
	12	52155395	52353247	chr12:52155395-52353247							16	70897153	70974006	chr16:70897153-70974006
	12	77517231	77584028	chr12:77517231-77584028							16	71540929	71689081	chr16:71540929-71689081
	12	78319043	78546521	chr12:78319043-78546521							17	69400648	69452829	chr17:69400648-69452829
	12	78718051	79003249	chr12:78718051-79003249							17	70125911	70275493	chr17:70125911-70275493
	13	53283322	53469614	chr13:53283322-53469614							17	70579292	70768478	chr17:70579292-70768478
	13	53674926	53742353	chr13:53674926-53742353							17	71498379	71561773	chr17:71498379-71561773
	13	53910084	53964426	chr13:53910084-53964426							17	71766954	71831398	chr17:71766954-71831398
	13	54041222	54163369	chr13:54041222-54163369							18	32044152	32106914	chr18:32044152-32106914
	13	60355225	60480726	chr13:60355225-60480726							18	63632365	63723903	chr18:63632365-63723903
	13	62425794	62481283	chr13:62425794-62481283							18	67635138	67895024	chr18:67635138-67895024
	13	69447220	69515367	chr13:69447220-69515367							18	68218906	68290416	chr18:68218906-68290416
	13	80586381	80640916	chr13:80586381-80640916							19	59704180	59756058	chr19:59704180-59756058
	14	13114178	13253435	chr14:13114178-13253435							19	60155488	60241883	chr19:60155488-60241883
	14	13336659	13569483	chr14:13336659-13569483							2	243764189	243815171	chr2:243764189-243815171
	14	14019799	14079572	chr14:14019799-14079572							2	248727429	248800026	chr2:248727429-248800026
	14	25034920	25105346	chr14:25034920-25105346							20	10667352	10730787	chr20:10667352-10730787
	14	34584273	34670539	chr14:34584273-34670539							20	27515497	27662834	chr20:27515497-27662834
	14	47475493	47585007	chr14:47475493-47585007							20	50282456	50479351	chr20:50282456-50479351
	14	49947093	49997942	chr14:49947093-49997942							21	3927791	4371835	chr21:3927791-4371835
	14	51711828	51773710	chr14:51711828-51773710							21	18966569	19038769	chr21:18966569-19038769
	14	51975950	52068629	chr14:51975950-52068629							21	42913581	42976024	chr21:42913581-42976024
	14	52217545	52332340	chr14:52217545-52332340							21	44463475	44591413	chr21:44463475-44591413
	14	52651058	52759548	chr14:52651058-52759548							21	47821471	47968023	chr21:47821471-47968023
	14	54846918	54995694	chr14:54846918-54995694							21	49080326	49184793	chr21:49080326-49184793
	14	55117718	55183435	chr14:55117718-55183435							21	49315055	49408786	chr21:49315055-49408786
	14	57175491	57425651	chr14:57175491-57425651							21	49446059	49714065	chr21:49446059-49714065
	14	58110222	58169103	chr14:58110222-58169103							22	25778742	25861512	chr22:25778742-25861512
	14	58279192	58357468	chr14:58279192-58357468							22	49850835	49948651	chr22:49850835-49948651
	14	58548128	58619728	chr14:58548128-58619728							22	50198248	50431882	chr22:50198248-50431882
	14	59191616	59263835	chr14:59191616-59263835							24	215753	294555	chr24:215753-294555
	14	59656126	59919144	chr14:59656126-59919144							24	390745	560116	chr24:390745-560116
	14	62500026	62558522	chr14:62500026-62558522							24	669287	947360	chr24:669287-947360
	15	65017	1058533	chr15:65017-1058533							24	1303407	1379050	chr24:1303407-1379050
	15	45508961	45688467	chr15:45508961-45688467							24	1468949	1670339	chr24:1468949-1670339
	15	45965462	46024131	chr15:45965462-46024131							24	3489772	3578115	chr24:3489772-3578115
	15	47399783	47462139	chr15:47399783-47462139							24	3678549	3857198	chr24:3678549-3857198
	15	52794906	52850456	chr15:52794906-52850456							24	40512955	40564034	chr24:40512955-40564034
	15	72611520	72678961	chr15:72611520-72678961							24	41187046	41559465	chr24:41187046-41559465
	15	75194888	75258260	chr15:75194888-75258260							25	2245918	2422359	chr25:2245918-2422359
	15	76505162	76576792	chr15:76505162-76576792							3	711276	812606	chr3:711276-812606
	15	77166895	77243349	chr15:77166895-77243349							3	872850	954735	chr3:872850-954735
	15	77983389	78062879	chr15:77983389-78062879							3	1619881	1724235	chr3:1619881-1724235
	16	71584869	71689081	chr16:71584869-71689081							3	2148844	2227380	chr3:2148844-2227380
	17	13757766	13819992	chr17:13757766-13819992							3	2964339	3072576	chr3:2964339-3072576
	17	37689764	37747358	chr17:37689764-37747358							3	13070722	13130505	chr3:13070722-13130505
	17	44191897	44277873	chr17:44191897-44277873							3	88373122	88707905	chr3:88373122-88707905
	17	69058754	69116999	chr17:69058754-69116999							3	163786587	163890900	chr3:163786587-163890900
	17	70125911	70349421	chr17:70125911-70349421							3	179228625	179285009	chr3:179228625-179285009
	17	70474426	70768478	chr17:70474426-70768478							3	220098164	220155829	chr3:220098164-220155829
	17	71494383	71561773	chr17:71494383-71561773							3	222262877	222409854	chr3:222262877-222409854
	17	71626368	71879830	chr17:71626368-71879830							3	223241639	223329192	chr3:223241639-223329192
	18	13287175	13385922	chr18:13287175-13385922							3	223802642	223861712	chr3:223802642-223861712
	18	18840034	18936486	chr18:18840034-18936486							4	112055561	112122202	chr4:112055561-112122202
	18	20668263	20724402	chr18:20668263-20724402							4	112191901	112254333	chr4:112191901-112254333
	18	26693330	26755077	chr18:26693330-26755077							4	112321025	112547935	chr4:112321025-112547935
	18	32021502	32144614	chr18:32021502-32144614							5	2347689	2407977	chr5:2347689-2407977
	18	47713916	47812056	chr18:47713916-47812056							5	8451201	8549678	chr5:8451201-8549678
	18	52109822	52228147	chr18:52109822-52228147							5	8628964	8690983	chr5:8628964-8690983
	18	63631443	63684180	chr18:63631443-63684180							5	16710464	16772007	chr5:16710464-16772007
	18	67396416	67463919	chr18:67396416-67463919							5	17801142	17916694	chr5:17801142-17916694
	18	67619032	67815017	chr18:67619032-67815017							5	18793944	18929998	chr5:18793944-18929998
	18	67872208	68145255	chr18:67872208-68145255							5	39124822	39227992	chr5:39124822-39227992
	18	68218906	68335746	chr18:68218906-68335746							5	83058982	83126985	chr5:83058982-83126985
	19	23952776	24011900	chr19:23952776-24011900							6	114842332	114941025	chr6:114842332-114941025
	19	48769475	48825042	chr19:48769475-48825042							6	116321582	116541523	chr6:116321582-116541523
	19	49690288	49758457	chr19:49690288-49758457							7	22334716	22465181	chr7:22334716-22465181
	19	50141928	50204110	chr19:50141928-50204110							7	34228132	34301202	chr7:34228132-34301202
	19	50391442	50483159	chr19:50391442-50483159							8	2224686	2424190	chr8:2224686-2424190
	19	52462291	52551187	chr19:52462291-52551187							9	13307586	13416598	chr9:13307586-13416598
	19	59708856	59777494	chr19:59708856-59777494							9	13503324	13611714	chr9:13503324-13611714
	2	1869287	1957905	chr2:1869287-1957905							9	13972245	14143761	chr9:13972245-14143761
	2	2188110	2242785	chr2:2188110-2242785							9	16316566	16381360	chr9:16316566-16381360
	2	2644661	2733345	chr2:2644661-2733345							9	32395199	32454302	chr9:32395199-32454302
	2	28340755	28396926	chr2:28340755-28396926							9	50613552	50714691	chr9:50613552-50714691
	2	31191395	31243771	chr2:31191395-31243771						OLS	1	275323933	275401369	chr1:275323933-275401369
	2	31306551	31478734	chr2:31306551-31478734							10	41625777	41707007	chr10:41625777-41707007
	2	36717572	36770286	chr2:36717572-36770286							10	70516576	70571711	chr10:70516576-70571711
	2	42825001	42878529	chr2:42825001-42878529							10	70773895	70880249	chr10:70773895-70880249
	2	116055333	116109391	chr2:116055333-116109391							10	70914162	71029548	chr10:70914162-71029548
	2	117758786	117842872	chr2:117758786-117842872							10	71159745	71222768	chr10:71159745-71222768
	2	134879354	134932770	chr2:134879354-134932770							10	71607428	71715120	chr10:71607428-71715120
	2	184816234	184871995	chr2:184816234-184871995							10	72033541	72085531	chr10:72033541-72085531
	2	188832158	189006162	chr2:188832158-189006162							14	58285556	58337730	chr14:58285556-58337730
	2	219278502	219335686	chr2:219278502-219335686							14	58557157	58617833	chr14:58557157-58617833
	2	232409735	232501892	chr2:232409735-232501892							15	2696758	2756779	chr15:2696758-2756779
	2	234867623	234952467	chr2:234867623-234952467							20	50286418	50438220	chr20:50286418-50438220
	2	238665439	238740421	chr2:238665439-238740421							25	38713213	38771951	chr25:38713213-38771951
	2	238797250	238899341	chr2:238797250-238899341							3	13070722	13130505	chr3:13070722-13130505
	2	239641530	239709124	chr2:239641530-239709124							3	137339004	137444402	chr3:137339004-137444402
	2	246529183	246584646	chr2:246529183-246584646							3	163786587	163890900	chr3:163786587-163890900
	2	247810595	248008333	chr2:247810595-248008333							3	206768349	206863844	chr3:206768349-206863844
	2	248351815	248445845	chr2:248351815-248445845							5	39121763	39229190	chr5:39121763-39229190
	2	248690728	248800026	chr2:248690728-248800026							7	22356745	22416330	chr7:22356745-22416330
	20	7516720	7570814	chr20:7516720-7570814						OUE	1	27043519	27112825	chr1:27043519-27112825
	20	7773387	7877997	chr20:7773387-7877997							10	41634894	41707007	chr10:41634894-41707007
	20	10936657	10995318	chr20:10936657-10995318							10	70516576	70681309	chr10:70516576-70681309
	20	16551725	16606509	chr20:16551725-16606509							10	70770177	71187755	chr10:70770177-71187755
	20	25494935	25604482	chr20:25494935-25604482							10	71591597	71745418	chr10:71591597-71745418
	20	26239781	26296768	chr20:26239781-26296768							10	71978765	72183447	chr10:71978765-72183447
	20	26435757	26507907	chr20:26435757-26507907							11	49583914	49636342	chr11:49583914-49636342
	20	26617208	26697350	chr20:26617208-26697350							12	52154585	52222887	chr12:52154585-52222887
	20	26886276	26940171	chr20:26886276-26940171							14	58548128	58619728	chr14:58548128-58619728
	20	27154237	27280617	chr20:27154237-27280617							20	25282704	25335188	chr20:25282704-25335188
	20	27284897	27374041	chr20:27284897-27374041							20	25518219	25579064	chr20:25518219-25579064
	20	27496937	27701558	chr20:27496937-27701558							20	26886276	26946115	chr20:26886276-26946115
	20	28306893	28416205	chr20:28306893-28416205							20	27558500	27662834	chr20:27558500-27662834
	20	29811817	29872921	chr20:29811817-29872921							20	50286418	50479351	chr20:50286418-50479351
	20	30520719	30611489	chr20:30520719-30611489							22	9619132	9727143	chr22:9619132-9727143
	20	30664346	30739449	chr20:30664346-30739449							26	10730022	10948634	chr26:10730022-10948634
	20	50297558	50438220	chr20:50297558-50438220							3	137339004	137444402	chr3:137339004-137444402
	21	21034	92706	chr21:21034-92706							3	163774087	163890900	chr3:163774087-163890900
	21	18954429	19028562	chr21:18954429-19028562							3	179204829	179274112	chr3:179204829-179274112
	21	36862020	37033010	chr21:36862020-37033010							6	3204962	3412650	chr6:3204962-3412650
	21	38192547	38683144	chr21:38192547-38683144							6	17217031	17316361	chr6:17217031-17316361
	21	40191088	40386515	chr21:40191088-40386515							6	64204456	64275601	chr6:64204456-64275601
	21	41109795	41162133	chr21:41109795-41162133							7	10426531	10507410	chr7:10426531-10507410
	21	41737243	41840057	chr21:41737243-41840057							7	22334716	22420277	chr7:22334716-22420277
	21	42767487	43098732	chr21:42767487-43098732							8	2240898	2424190	chr8:2240898-2424190
	21	43154998	43220618	chr21:43154998-43220618						PRA	1	157251211	157335919	chr1:157251211-157335919
	21	44344148	44520433	chr21:44344148-44520433							1	269286224	269342004	chr1:269286224-269342004
	21	49129567	49307472	chr21:49129567-49307472							10	41625777	41707007	chr10:41625777-41707007
	21	49352602	49714065	chr21:49352602-49714065							10	70516576	70681309	chr10:70516576-70681309
	22	2371868	2432082	chr22:2371868-2432082							10	70812118	71163355	chr10:70812118-71163355
	22	14426047	14481383	chr22:14426047-14481383							10	71620837	71715120	chr10:71620837-71715120
	22	20947427	21015168	chr22:20947427-21015168							10	72111897	72170827	chr10:72111897-72170827
	22	22342407	22404844	chr22:22342407-22404844							12	52252847	52322784	chr12:52252847-52322784
	22	23870103	23931429	chr22:23870103-23931429							15	15236553	15408282	chr15:15236553-15408282
	22	49852919	49990587	chr22:49852919-49990587							15	45529761	45620372	chr15:45529761-45620372
	22	50314544	50391393	chr22:50314544-50391393							15	76770271	76836745	chr15:76770271-76836745
	23	15484232	15571569	chr23:15484232-15571569							16	60406404	60579800	chr16:60406404-60579800
	23	20870905	20980649	chr23:20870905-20980649							17	3546467	3632135	chr17:3546467-3632135
	23	43103665	43164326	chr23:43103665-43164326							20	27515497	27659020	chr20:27515497-27659020
	23	60309675	60430993	chr23:60309675-60430993							20	50282456	50482738	chr20:50282456-50482738
	24	368150	564719	chr24:368150-564719							21	41109514	41162133	chr21:41109514-41162133
	24	666723	723112	chr24:666723-723112							22	2676966	2761005	chr22:2676966-2761005
	24	885154	947360	chr24:885154-947360							25	2245918	2436826	chr25:2245918-2436826
	24	1014221	1184711	chr24:1014221-1184711							3	13070722	13130505	chr3:13070722-13130505
	24	1462107	1738987	chr24:1462107-1738987							3	137339004	137444402	chr3:137339004-137444402
	24	2529143	2581857	chr24:2529143-2581857							3	163786587	163890900	chr3:163786587-163890900
	24	3477060	3573527	chr24:3477060-3573527							3	179228625	179285009	chr3:179228625-179285009
	24	3675062	3754916	chr24:3675062-3754916							5	8628964	8688749	chr5:8628964-8688749
	24	3775098	3857198	chr24:3775098-3857198							5	39121763	39229190	chr5:39121763-39229190
	24	26903368	27071633	chr24:26903368-27071633							5	83058982	83126985	chr5:83058982-83126985
	24	27131573	27206736	chr24:27131573-27206736							6	7963881	8015480	chr6:7963881-8015480
	24	34223398	34299182	chr24:34223398-34299182							7	22389951	22630437	chr7:22389951-22630437
	24	40414678	40470429	chr24:40414678-40470429							8	41019390	41445340	chr8:41019390-41445340
	24	40527165	40638579	chr24:40527165-40638579						RHS	1	157251211	157335919	chr1:157251211-157335919
	24	41187046	41570382	chr24:41187046-41570382							10	70516576	70681309	chr10:70516576-70681309
	25	2245918	2436826	chr25:2245918-2436826							10	70790957	71187755	chr10:70790957-71187755
	26	10536213	10634644	chr26:10536213-10634644							10	71597671	71736503	chr10:71597671-71736503
	26	16451325	16529355	chr26:16451325-16529355							10	72111897	72170827	chr10:72111897-72170827
	26	41024522	41102781	chr26:41024522-41102781							11	8150172	8229259	chr11:8150172-8229259
	3	366945	439492	chr3:366945-439492							12	52155498	52222887	chr12:52155498-52222887
	3	628890	954735	chr3:628890-954735							13	4799272	4874770	chr13:4799272-4874770
	3	1297799	1359712	chr3:1297799-1359712							17	3546467	3632135	chr17:3546467-3632135
	3	1619881	1926682	chr3:1619881-1926682							17	70125911	70210512	chr17:70125911-70210512
	3	2222612	2288838	chr3:2222612-2288838							2	156222663	156277234	chr2:156222663-156277234
	3	2678743	3090858	chr3:2678743-3090858							20	25246047	25312879	chr20:25246047-25312879
	3	5264874	5315086	chr3:5264874-5315086							20	27523670	27636980	chr20:27523670-27636980
	3	6980250	7031279	chr3:6980250-7031279							20	50334165	50479351	chr20:50334165-50479351
	3	7268640	7324890	chr3:7268640-7324890							25	2245918	2394381	chr25:2245918-2394381
	3	7893267	7975630	chr3:7893267-7975630							3	88373122	88707905	chr3:88373122-88707905
	3	7992048	8071103	chr3:7992048-8071103							3	137378691	137444402	chr3:137378691-137444402
	3	8101401	8157416	chr3:8101401-8157416							3	153185618	153236783	chr3:153185618-153236783
	3	8444615	8522240	chr3:8444615-8522240							3	163813773	163890900	chr3:163813773-163890900
	3	10922373	10985452	chr3:10922373-10985452							4	32863392	32925275	chr4:32863392-32925275
	3	13070722	13131876	chr3:13070722-13131876							5	39121763	39229408	chr5:39121763-39229408
	3	38041126	38110806	chr3:38041126-38110806							5	83058982	83126985	chr5:83058982-83126985
	3	56952185	57012287	chr3:56952185-57012287							6	54356672	54426298	chr6:54356672-54426298
	3	80796699	81120389	chr3:80796699-81120389							7	149266	289371	chr7:149266-289371
	3	87836327	87888275	chr3:87836327-87888275							7	21965022	22274880	chr7:21965022-22274880
	3	88849221	88927484	chr3:88849221-88927484							7	22347418	22416330	chr7:22347418-22416330
	3	103372516	103434646	chr3:103372516-103434646							8	2317563	2414415	chr8:2317563-2414415
	3	114898957	114950058	chr3:114898957-114950058						SFK	1	809317	983151	chr1:809317-983151
	3	132698289	132950409	chr3:132698289-132950409							1	110248531	110387808	chr1:110248531-110387808
	3	133045477	133096709	chr3:133045477-133096709							1	149578633	149711936	chr1:149578633-149711936
	3	133929736	133990688	chr3:133929736-133990688							1	150452833	150544234	chr1:150452833-150544234
	3	134810684	134904632	chr3:134810684-134904632							1	152887119	153012370	chr1:152887119-153012370
	3	137339004	137444402	chr3:137339004-137444402							1	204491563	204565717	chr1:204491563-204565717
	3	138370177	138487670	chr3:138370177-138487670							10	39537593	39595659	chr10:39537593-39595659
	3	161274000	161433784	chr3:161274000-161433784							10	41625777	41735517	chr10:41625777-41735517
	3	162007282	162066585	chr3:162007282-162066585							10	70516576	70678730	chr10:70516576-70678730
	3	162510504	162631471	chr3:162510504-162631471							10	70789664	70880249	chr10:70789664-70880249
	3	162716614	162900600	chr3:162716614-162900600							10	70932101	71029548	chr10:70932101-71029548
	3	162921016	163102411	chr3:162921016-163102411							10	71597671	71724250	chr10:71597671-71724250
	3	163786587	163890900	chr3:163786587-163890900							10	71980795	72044539	chr10:71980795-72044539
	3	164014197	164076835	chr3:164014197-164076835							10	72124843	72183447	chr10:72124843-72183447
	3	168992351	169044091	chr3:168992351-169044091							10	85721238	85773695	chr10:85721238-85773695
	3	201288450	201364179	chr3:201288450-201364179							10	85859951	85919106	chr10:85859951-85919106
	3	206768349	206868297	chr3:206768349-206868297							11	33717912	33771059	chr11:33717912-33771059
	3	207292260	207350304	chr3:207292260-207350304							11	49893009	49954353	chr11:49893009-49954353
	3	207390925	207443922	chr3:207390925-207443922							12	47542731	47595958	chr12:47542731-47595958
	3	207625671	207781530	chr3:207625671-207781530							12	48301144	48418620	chr12:48301144-48418620
	3	213155742	213493432	chr3:213155742-213493432							12	52155498	52213967	chr12:52155498-52213967
	3	213777527	213836066	chr3:213777527-213836066							12	52252847	52331119	chr12:52252847-52331119
	3	216252846	216396220	chr3:216252846-216396220							12	78344379	78468489	chr12:78344379-78468489
	3	220074453	220354580	chr3:220074453-220354580							13	53285302	53564585	chr13:53285302-53564585
	3	223219325	223397591	chr3:223219325-223397591							13	53736506	54151503	chr13:53736506-54151503
	3	223548985	223612088	chr3:223548985-223612088							14	59742040	59801255	chr14:59742040-59801255
	3	223677441	223735243	chr3:223677441-223735243							15	2846264	2955574	chr15:2846264-2955574
	4	32849419	32922862	chr4:32849419-32922862							15	19067902	19121123	chr15:19067902-19121123
	4	37876694	37948914	chr4:37876694-37948914							16	42587387	42691399	chr16:42587387-42691399
	4	46130840	46202571	chr4:46130840-46202571							16	42924093	42993462	chr16:42924093-42993462
	4	58883341	58946745	chr4:58883341-58946745							16	54663203	54776575	chr16:54663203-54776575
	4	112191901	112254333	chr4:112191901-112254333							16	70897153	70974006	chr16:70897153-70974006
	4	112296224	112547935	chr4:112296224-112547935							16	71578744	71689081	chr16:71578744-71689081
	4	112975077	113090106	chr4:112975077-113090106							17	24089493	24239382	chr17:24089493-24239382
	5	4343812	4409473	chr5:4343812-4409473							17	31650321	31762638	chr17:31650321-31762638
	5	5482082	5580998	chr5:5482082-5580998							17	70125911	70241151	chr17:70125911-70241151
	5	8451201	8549678	chr5:8451201-8549678							17	70474426	70638673	chr17:70474426-70638673
	5	8628964	8688749	chr5:8628964-8688749							17	70962989	71013934	chr17:70962989-71013934
	5	9849483	9945036	chr5:9849483-9945036							17	72056835	72208382	chr17:72056835-72208382
	5	10444537	10705080	chr5:10444537-10705080							18	52655326	52714992	chr18:52655326-52714992
	5	10808005	10884946	chr5:10808005-10884946							18	67618709	67815017	chr18:67618709-67815017
	5	12902203	12954905	chr5:12902203-12954905							18	68062085	68145255	chr18:68062085-68145255
	5	16686060	16781529	chr5:16686060-16781529							19	58549935	58630595	chr19:58549935-58630595
	5	17211523	17270901	chr5:17211523-17270901							19	59704180	59777494	chr19:59704180-59777494
	5	17823769	17916694	chr5:17823769-17916694							2	3532191	3620455	chr2:3532191-3620455
	5	18793944	19008495	chr5:18793944-19008495							2	109455336	109621574	chr2:109455336-109621574
	5	19643357	19693376	chr5:19643357-19693376							2	166643474	166707806	chr2:166643474-166707806
	5	39121763	39229190	chr5:39121763-39229190							20	25553479	25604482	chr20:25553479-25604482
	5	40923450	41044494	chr5:40923450-41044494							20	26858343	26952262	chr20:26858343-26952262
	5	41281912	41349369	chr5:41281912-41349369							20	27523670	27659020	chr20:27523670-27659020
	5	43044507	43118389	chr5:43044507-43118389							20	28297576	28385988	chr20:28297576-28385988
	5	47146149	47214589	chr5:47146149-47214589							20	29702018	29757112	chr20:29702018-29757112
	5	48159061	48224605	chr5:48159061-48224605							20	50282456	50469096	chr20:50282456-50469096
	5	58237082	58287657	chr5:58237082-58287657							21	39455565	39533674	chr21:39455565-39533674
	5	64494232	64579630	chr5:64494232-64579630							21	49315055	49408786	chr21:49315055-49408786
	5	83058982	83126985	chr5:83058982-83126985							22	2922991	3023717	chr22:2922991-3023717
	5	87822341	87882339	chr5:87822341-87882339							22	49850835	49948651	chr22:49850835-49948651
	6	7523835	7614366	chr6:7523835-7614366							22	50227821	50391393	chr22:50227821-50391393
	6	78351032	78404355	chr6:78351032-78404355							22	50678264	50737004	chr22:50678264-50737004
	6	113810807	113926543	chr6:113810807-113926543							24	368150	613846	chr24:368150-613846
	6	114649614	114751686	chr6:114649614-114751686							24	666723	822698	chr24:666723-822698
	6	115206539	115318922	chr6:115206539-115318922							24	885154	1184711	chr24:885154-1184711
	6	116321582	116541523	chr6:116321582-116541523							24	1516091	1717206	chr24:1516091-1717206
	7	20332567	20386299	chr7:20332567-20386299							24	40947912	41050106	chr24:40947912-41050106
	7	20529907	20667115	chr7:20529907-20667115							24	41187046	41570382	chr24:41187046-41570382
	7	22306738	22684410	chr7:22306738-22684410							25	2245918	2394381	chr25:2245918-2394381
	7	33433720	33490660	chr7:33433720-33490660							25	11149123	11214148	chr25:11149123-11214148
	7	34228132	34301202	chr7:34228132-34301202							25	21186221	21450197	chr25:21186221-21450197
	7	39901919	39954109	chr7:39901919-39954109							3	711276	812606	chr3:711276-812606
	7	46775192	46826126	chr7:46775192-46826126							3	1585242	1638596	chr3:1585242-1638596
	7	64461334	64530562	chr7:64461334-64530562							3	2205101	2288838	chr3:2205101-2288838
	7	77148960	77347083	chr7:77148960-77347083							3	2815784	3072576	chr3:2815784-3072576
	7	82020301	82073286	chr7:82020301-82073286							3	29612732	29665827	chr3:29612732-29665827
	7	83229676	83282309	chr7:83229676-83282309							3	137339004	137444402	chr3:137339004-137444402
	7	83314435	83375204	chr7:83314435-83375204							3	179228625	179302421	chr3:179228625-179302421
	7	85059853	85157881	chr7:85059853-85157881							3	206799916	206868297	chr3:206799916-206868297
	8	2217707	2424190	chr8:2217707-2424190							3	223241639	223319656	chr3:223241639-223319656
	8	26536957	26604585	chr8:26536957-26604585							4	14705267	14757621	chr4:14705267-14757621
	8	90143239	90238984	chr8:90143239-90238984							4	112191901	112254333	chr4:112191901-112254333
	9	13307586	13930828	chr9:13307586-13930828							4	112398957	112606866	chr4:112398957-112606866
	9	13963855	14143761	chr9:13963855-14143761							5	2348337	2407977	chr5:2348337-2407977
	9	14422211	14481762	chr9:14422211-14481762							5	39121763	39229190	chr5:39121763-39229190
	9	14747894	14811957	chr9:14747894-14811957							5	83058982	83126985	chr5:83058982-83126985
	9	15393049	15446839	chr9:15393049-15446839							5	97759774	97810021	chr5:97759774-97810021
	9	32048550	32100559	chr9:32048550-32100559							6	53687028	53759087	chr6:53687028-53759087
	9	50644563	50714691	chr9:50644563-50714691							6	116321582	116541523	chr6:116321582-116541523
	9	73626809	73724197	chr9:73626809-73724197							7	22334716	22668288	chr7:22334716-22668288
	9	74137138	74216554	chr9:74137138-74216554							7	34248390	34301202	chr7:34248390-34301202
SXW	1	487720	587811	chr1:487720-587811							8	1095062	1148169	chr8:1095062-1148169
	1	626498	747566	chr1:626498-747566							8	2217707	2358971	chr8:2217707-2358971
	1	905648	988021	chr1:905648-988021							8	50138627	50198601	chr8:50138627-50198601
	1	65562670	65627908	chr1:65562670-65627908							8	57394030	57506586	chr8:57394030-57506586
	1	110238914	110355371	chr1:110238914-110355371							9	13489814	13568127	chr9:13489814-13568127
	1	126969399	127026495	chr1:126969399-127026495							9	14030573	14146149	chr9:14030573-14146149
	1	131663911	131744252	chr1:131663911-131744252						SHL	1	57920769	57977443	chr1:57920769-57977443
	1	135917742	136024153	chr1:135917742-136024153							1	65493888	65545807	chr1:65493888-65545807
	1	142786198	142840580	chr1:142786198-142840580							10	70516576	70678730	chr10:70516576-70678730
	1	148543498	148680579	chr1:148543498-148680579							10	70812118	70880249	chr10:70812118-70880249
	1	151094082	151156295	chr1:151094082-151156295							10	70933262	71311196	chr10:70933262-71311196
	1	157229113	157357537	chr1:157229113-157357537							10	71591597	71727352	chr10:71591597-71727352
	1	157881770	157956989	chr1:157881770-157956989							10	71994730	72096131	chr10:71994730-72096131
	1	158506852	158556904	chr1:158506852-158556904							10	72111897	72170827	chr10:72111897-72170827
	1	158581482	158660150	chr1:158581482-158660150							12	52153081	52222887	chr12:52153081-52222887
	1	160900434	160995074	chr1:160900434-160995074							14	13149717	13220844	chr14:13149717-13220844
	1	165678017	165733354	chr1:165678017-165733354							15	8269671	8340841	chr15:8269671-8340841
	1	194235823	194297124	chr1:194235823-194297124							15	10515781	10822902	chr15:10515781-10822902
	1	220156840	220227550	chr1:220156840-220227550							20	27515497	27647988	chr20:27515497-27647988
	1	223862130	223923882	chr1:223862130-223923882							20	28306893	28387023	chr20:28306893-28387023
	1	239185878	239266757	chr1:239185878-239266757							20	50286418	50479351	chr20:50286418-50479351
	1	251790423	251855075	chr1:251790423-251855075							3	13070722	13130505	chr3:13070722-13130505
	1	262076637	262133696	chr1:262076637-262133696							3	54921075	54980748	chr3:54921075-54980748
	1	269455351	269620952	chr1:269455351-269620952							3	137339004	137444402	chr3:137339004-137444402
	10	6854294	6927508	chr10:6854294-6927508							3	163786587	163890900	chr3:163786587-163890900
	10	7513577	7649667	chr10:7513577-7649667							4	72677057	73276375	chr4:72677057-73276375
	10	7768938	7948673	chr10:7768938-7948673							5	8628964	8688749	chr5:8628964-8688749
	10	38635788	38724855	chr10:38635788-38724855							5	11697996	11803118	chr5:11697996-11803118
	10	41532245	41605099	chr10:41532245-41605099							5	39121763	39229408	chr5:39121763-39229408
	10	41625777	41735517	chr10:41625777-41735517							5	83058982	83126985	chr5:83058982-83126985
	10	60632367	60696276	chr10:60632367-60696276							7	22089643	22182270	chr7:22089643-22182270
	10	63564817	63665031	chr10:63564817-63665031							7	22334716	22465181	chr7:22334716-22465181
	10	70516576	70718191	chr10:70516576-70718191							7	22527115	22630437	chr7:22527115-22630437
	10	70770177	71251686	chr10:70770177-71251686						SOL	10	41625777	41698139	chr10:41625777-41698139
	10	71592634	71745418	chr10:71592634-71745418							10	70516576	70700624	chr10:70516576-70700624
	10	71859708	72004878	chr10:71859708-72004878							10	70773895	71172898	chr10:70773895-71172898
	10	72012155	72183447	chr10:72012155-72183447							10	71261439	71314696	chr10:71261439-71314696
	10	86025396	86085638	chr10:86025396-86085638							10	71596101	71715120	chr10:71596101-71715120
	11	271528	1291189	chr11:271528-1291189							10	71980795	72044539	chr10:71980795-72044539
	11	3828080	3921450	chr11:3828080-3921450							2	156192872	156277234	chr2:156192872-156277234
	11	33820258	33918651	chr11:33820258-33918651							2	218006512	218206281	chr2:218006512-218206281
	11	34084288	34185774	chr11:34084288-34185774							20	50398227	50479351	chr20:50398227-50479351
	11	34447213	34533597	chr11:34447213-34533597							3	137339004	137444402	chr3:137339004-137444402
	11	34733466	34793895	chr11:34733466-34793895							3	163786587	163890900	chr3:163786587-163890900
	11	49565375	49657398	chr11:49565375-49657398							3	179228625	179285009	chr3:179228625-179285009
	11	49886255	49936918	chr11:49886255-49936918							5	8451201	8549678	chr5:8451201-8549678
	11	49985872	50043505	chr11:49985872-50043505							5	39166156	39244039	chr5:39166156-39244039
	11	50334242	50448627	chr11:50334242-50448627							5	82427956	82626587	chr5:82427956-82626587
	11	50577426	50631737	chr11:50577426-50631737							5	100370370	100789389	chr5:100370370-100789389
	11	50675318	50733818	chr11:50675318-50733818							7	50832790	51121174	chr7:50832790-51121174
	11	54721851	54807814	chr11:54721851-54807814						SUM	1	23404131	23946913	chr1:23404131-23946913
	12	806243	858475	chr12:806243-858475							1	48701567	48829122	chr1:48701567-48829122
	12	11934888	11990145	chr12:11934888-11990145							1	131492711	131591284	chr1:131492711-131591284
	12	12211490	12287380	chr12:12211490-12287380							1	135531087	135611459	chr1:135531087-135611459
	12	14694045	14759602	chr12:14694045-14759602							1	150176460	150267487	chr1:150176460-150267487
	12	48461322	48567003	chr12:48461322-48567003							1	157251211	157335919	chr1:157251211-157335919
	12	49190078	49436689	chr12:49190078-49436689							1	222410943	222508311	chr1:222410943-222508311
	12	52154585	52213967	chr12:52154585-52213967							10	38114399	38333868	chr10:38114399-38333868
	12	52252847	52353247	chr12:52252847-52353247							10	41625777	41735517	chr10:41625777-41735517
	12	52972431	53032866	chr12:52972431-53032866							10	42865190	43317565	chr10:42865190-43317565
	13	19165293	19229725	chr13:19165293-19229725							10	70516576	70613577	chr10:70516576-70613577
	13	37497301	37561660	chr13:37497301-37561660							10	70868386	70920413	chr10:70868386-70920413
	13	53285302	53453154	chr13:53285302-53453154							10	71114190	71172898	chr10:71114190-71172898
	13	53774687	53839664	chr13:53774687-53839664							10	71935443	72044539	chr10:71935443-72044539
	13	54041222	54145550	chr13:54041222-54145550							12	6937421	7126655	chr12:6937421-7126655
	14	2398697	2608042	chr14:2398697-2608042							12	12888712	12950546	chr12:12888712-12950546
	14	13341888	13452383	chr14:13341888-13452383							12	27067672	27152791	chr12:27067672-27152791
	14	13489063	13555200	chr14:13489063-13555200							15	10031049	10093249	chr15:10031049-10093249
	14	14019799	14079572	chr14:14019799-14079572							15	11765733	11854085	chr15:11765733-11854085
	14	51711828	51773710	chr14:51711828-51773710							16	45352298	45405720	chr16:45352298-45405720
	14	58258117	58357468	chr14:58258117-58357468							16	46782270	46917860	chr16:46782270-46917860
	14	58548128	58619728	chr14:58548128-58619728							16	51698649	51751878	chr16:51698649-51751878
	14	59706801	59919144	chr14:59706801-59919144							17	21372997	21428111	chr17:21372997-21428111
	15	197572	944983	chr15:197572-944983							17	22499085	22556300	chr17:22499085-22556300
	15	984391	1058533	chr15:984391-1058533							17	22857394	22949740	chr17:22857394-22949740
	15	8962220	9065483	chr15:8962220-9065483							18	37375882	37459557	chr18:37375882-37459557
	15	19106895	19162911	chr15:19106895-19162911							18	49468031	49617196	chr18:49468031-49617196
	15	45508961	45688467	chr15:45508961-45688467							2	121898186	121962657	chr2:121898186-121962657
	15	52794906	52858583	chr15:52794906-52858583							2	180510818	180588936	chr2:180510818-180588936
	15	76236477	76289741	chr15:76236477-76289741							2	187698488	187770185	chr2:187698488-187770185
	15	77186944	77243349	chr15:77186944-77243349							2	210833275	210928894	chr2:210833275-210928894
	15	78539212	78589973	chr15:78539212-78589973							2	239446013	239498441	chr2:239446013-239498441
	16	30614297	30680092	chr16:30614297-30680092							20	27496937	27701558	chr20:27496937-27701558
	16	44554715	44629673	chr16:44554715-44629673							20	50286418	50479351	chr20:50286418-50479351
	16	47600013	47686051	chr16:47600013-47686051							22	3323760	3452555	chr22:3323760-3452555
	16	52227825	52327577	chr16:52227825-52327577							22	25360980	25463020	chr22:25360980-25463020
	16	70897153	70974006	chr16:70897153-70974006							22	48409865	48513370	chr22:48409865-48513370
	16	71578744	71689081	chr16:71578744-71689081							25	2588152	2647990	chr25:2588152-2647990
	17	24123637	24181615	chr17:24123637-24181615							25	11149123	11214148	chr25:11149123-11214148
	17	44191897	44274657	chr17:44191897-44274657							3	13070722	13136653	chr3:13070722-13136653
	17	50924227	51032852	chr17:50924227-51032852							3	49381421	49449074	chr3:49381421-49449074
	17	52735555	52801554	chr17:52735555-52801554							3	137339004	137434475	chr3:137339004-137434475
	17	68798869	68871476	chr17:68798869-68871476							3	163666896	163727037	chr3:163666896-163727037
	17	69400648	69485131	chr17:69400648-69485131							3	163786587	163890900	chr3:163786587-163890900
	17	70125911	70241151	chr17:70125911-70241151							3	179232283	179302421	chr3:179232283-179302421
	17	70447281	70563387	chr17:70447281-70563387							5	39121763	39229190	chr5:39121763-39229190
	17	70598358	70758473	chr17:70598358-70758473							5	82950690	83002661	chr5:82950690-83002661
	17	71617179	71682823	chr17:71617179-71682823							5	83058982	83126985	chr5:83058982-83126985
	17	71766954	71879830	chr17:71766954-71879830							6	7963881	8079408	chr6:7963881-8079408
	17	72056835	72208382	chr17:72056835-72208382							6	9064437	9138679	chr6:9064437-9138679
	18	28115559	28170298	chr18:28115559-28170298							6	78638267	78850521	chr6:78638267-78850521
	18	32021502	32111743	chr18:32021502-32111743							7	22527115	22593404	chr7:22527115-22593404
	18	36798536	36893620	chr18:36798536-36893620							7	35525743	36321041	chr7:35525743-36321041
	18	47705130	47812056	chr18:47705130-47812056							8	2240898	2424190	chr8:2240898-2424190
	18	49515116	49620715	chr18:49515116-49620715							9	66109640	66182276	chr9:66109640-66182276
	18	52109822	52228147	chr18:52109822-52228147						VAL	1	19515981	19579898	chr1:19515981-19579898
	18	52585229	52682911	chr18:52585229-52682911							1	132249976	132345939	chr1:132249976-132345939
	18	57503940	57555484	chr18:57503940-57555484							1	133905848	133964363	chr1:133905848-133964363
	18	63633358	63723903	chr18:63633358-63723903							1	135531087	135611459	chr1:135531087-135611459
	18	67635138	67817249	chr18:67635138-67817249							1	148318005	148370441	chr1:148318005-148370441
	18	67916887	67968484	chr18:67916887-67968484							1	148918475	148978369	chr1:148918475-148978369
	18	68056480	68145255	chr18:68056480-68145255							1	158591960	158680314	chr1:158591960-158680314
	19	3543868	3598094	chr19:3543868-3598094							1	166210260	166307413	chr1:166210260-166307413
	19	15296890	15480134	chr19:15296890-15480134							1	220147771	220242448	chr1:220147771-220242448
	19	48401407	48466254	chr19:48401407-48466254							1	222431583	222493803	chr1:222431583-222493803
	19	48769475	48825042	chr19:48769475-48825042							10	6083460	6230193	chr10:6083460-6230193
	19	49685887	49769909	chr19:49685887-49769909							10	6854294	7047296	chr10:6854294-7047296
	19	50310601	50581757	chr19:50310601-50581757							10	7545571	7649667	chr10:7545571-7649667
	19	52459346	52551187	chr19:52459346-52551187							10	37006565	37955666	chr10:37006565-37955666
	19	58960886	59023812	chr19:58960886-59023812							10	38174520	38430823	chr10:38174520-38430823
	19	59704180	59777494	chr19:59704180-59777494							10	38764208	38894397	chr10:38764208-38894397
	19	60155488	60225247	chr19:60155488-60225247							10	39312580	39418679	chr10:39312580-39418679
	19	60341950	60428014	chr19:60341950-60428014							10	70516576	70709551	chr10:70516576-70709551
	2	20267818	20331308	chr2:20267818-20331308							10	70851897	71018729	chr10:70851897-71018729
	2	62423545	62476879	chr2:62423545-62476879							10	71581374	71651224	chr10:71581374-71651224
	2	90577401	90669969	chr2:90577401-90669969							10	71684991	71745418	chr10:71684991-71745418
	2	96334406	96736913	chr2:96334406-96736913							10	71861246	71916390	chr10:71861246-71916390
	2	97949951	98027219	chr2:97949951-98027219							10	71953944	72096131	chr10:71953944-72096131
	2	146952051	147022048	chr2:146952051-147022048							11	38449	234927	chr11:38449-234927
	2	155667458	155738360	chr2:155667458-155738360							11	1597068	1678904	chr11:1597068-1678904
	2	191000005	191071722	chr2:191000005-191071722							12	52153081	52222887	chr12:52153081-52222887
	2	194968226	195036602	chr2:194968226-195036602							12	52252847	52353247	chr12:52252847-52353247
	2	195395872	195448272	chr2:195395872-195448272							13	42348775	42581234	chr13:42348775-42581234
	2	224258471	224310949	chr2:224258471-224310949							14	57210103	57398381	chr14:57210103-57398381
	20	7773387	7835086	chr20:7773387-7835086							14	59729197	59826656	chr14:59729197-59826656
	20	10923529	11026185	chr20:10923529-11026185							15	1620833	1714796	chr15:1620833-1714796
	20	25412728	25579064	chr20:25412728-25579064							15	2154298	2601832	chr15:2154298-2601832
	20	26404705	26463701	chr20:26404705-26463701							15	2846264	3006527	chr15:2846264-3006527
	20	26853974	26952262	chr20:26853974-26952262							15	3595162	3777028	chr15:3595162-3777028
	20	27496937	27717499	chr20:27496937-27717499							15	9989448	10139569	chr15:9989448-10139569
	20	28151226	28416205	chr20:28151226-28416205							15	10507634	10822902	chr15:10507634-10822902
	20	29631192	29741468	chr20:29631192-29741468							15	10880682	11096662	chr15:10880682-11096662
	20	50286418	50479351	chr20:50286418-50479351							15	12578522	12651774	chr15:12578522-12651774
	21	709320	864495	chr21:709320-864495							15	15594292	15707286	chr15:15594292-15707286
	21	1049776	1229714	chr21:1049776-1229714							15	45508961	45672298	chr15:45508961-45672298
	21	13528120	13648245	chr21:13528120-13648245							16	44556024	44609847	chr16:44556024-44609847
	21	41109795	41162133	chr21:41109795-41162133							16	46773182	47001987	chr16:46773182-47001987
	21	42913581	42976024	chr21:42913581-42976024							16	48006353	48135409	chr16:48006353-48135409
	21	44463475	44591413	chr21:44463475-44591413							16	52762233	52812727	chr16:52762233-52812727
	21	49129567	49714065	chr21:49129567-49714065							16	60204031	60267130	chr16:60204031-60267130
	22	1341151	1772418	chr22:1341151-1772418							16	69431686	69495115	chr16:69431686-69495115
	22	2676966	2761005	chr22:2676966-2761005							17	826338	930007	chr17:826338-930007
	22	11062392	11112629	chr22:11062392-11112629							17	3546467	3632135	chr17:3546467-3632135
	22	25363154	25481142	chr22:25363154-25481142							17	21545954	21629275	chr17:21545954-21629275
	22	42935949	43012559	chr22:42935949-43012559							17	23317535	23392514	chr17:23317535-23392514
	22	49834695	49967095	chr22:49834695-49967095							17	24155322	24232361	chr17:24155322-24232361
	22	50303778	50391393	chr22:50303778-50391393							17	26718718	26782441	chr17:26718718-26782441
	23	153393	218589	chr23:153393-218589							17	38002343	38105734	chr17:38002343-38105734
	23	615120	680144	chr23:615120-680144							18	2748559	2835827	chr18:2748559-2835827
	23	14645344	14760855	chr23:14645344-14760855							18	37400245	37538031	chr18:37400245-37538031
	23	41183267	41295273	chr23:41183267-41295273							18	51602100	51871991	chr18:51602100-51871991
	23	46728003	46797657	chr23:46728003-46797657							2	19698288	19761746	chr2:19698288-19761746
	24	207996	289975	chr24:207996-289975							2	111733854	111870247	chr2:111733854-111870247
	24	380601	723112	chr24:380601-723112							2	123279828	123347980	chr2:123279828-123347980
	24	885154	947360	chr24:885154-947360							2	233302456	233360690	chr2:233302456-233360690
	24	986854	1088193	chr24:986854-1088193							20	119119	171567	chr20:119119-171567
	24	1462107	1741263	chr24:1462107-1741263							20	25279736	25335188	chr20:25279736-25335188
	24	3489772	3578115	chr24:3489772-3578115							20	27496937	27681713	chr20:27496937-27681713
	24	3725169	3859573	chr24:3725169-3859573							20	28327690	28416205	chr20:28327690-28416205
	24	24916267	24966859	chr24:24916267-24966859							20	50282456	50479351	chr20:50282456-50479351
	24	37610130	37663792	chr24:37610130-37663792							21	36816604	37139408	chr21:36816604-37139408
	24	38977656	39076033	chr24:38977656-39076033							21	37633105	38160938	chr21:37633105-38160938
	24	40506766	40634312	chr24:40506766-40634312							21	38326341	38472541	chr21:38326341-38472541
	24	41187046	41589568	chr24:41187046-41589568							21	38626161	38723752	chr21:38626161-38723752
	25	2245918	2436826	chr25:2245918-2436826							22	1395535	1471600	chr22:1395535-1471600
	25	21822558	21895555	chr25:21822558-21895555							22	2036387	2275058	chr22:2036387-2275058
	26	28262421	28412045	chr26:28262421-28412045							22	3332651	3460614	chr22:3332651-3460614
	26	31704666	31774302	chr26:31704666-31774302							22	4502206	4564846	chr22:4502206-4564846
	3	628890	690678	chr3:628890-690678							22	5925247	5987247	chr22:5925247-5987247
	3	711276	876406	chr3:711276-876406							23	13045058	13097927	chr23:13045058-13097927
	3	1619881	1842170	chr3:1619881-1842170							24	19237654	19330821	chr24:19237654-19330821
	3	2815784	3072576	chr3:2815784-3072576							25	11724211	11854740	chr25:11724211-11854740
	3	13070722	13130505	chr3:13070722-13130505							25	21152180	21243277	chr25:21152180-21243277
	3	25502952	25576560	chr3:25502952-25576560							26	16521474	16580409	chr26:16521474-16580409
	3	54921075	54980748	chr3:54921075-54980748							3	13070722	13130505	chr3:13070722-13130505
	3	62082062	62142549	chr3:62082062-62142549							3	119156129	119236640	chr3:119156129-119236640
	3	66553748	66625820	chr3:66553748-66625820							3	137339004	137444402	chr3:137339004-137444402
	3	71764256	71829782	chr3:71764256-71829782							3	163786587	163890900	chr3:163786587-163890900
	3	78508884	78623927	chr3:78508884-78623927							3	164214812	164514255	chr3:164214812-164514255
	3	87967374	88034811	chr3:87967374-88034811							3	179204829	179302421	chr3:179204829-179302421
	3	122917365	123005616	chr3:122917365-123005616							4	112191901	112480150	chr4:112191901-112480150
	3	137339004	137444402	chr3:137339004-137444402							5	8628964	8701584	chr5:8628964-8701584
	3	147140248	147240514	chr3:147140248-147240514							6	7963881	8079408	chr6:7963881-8079408
	3	158441511	158542997	chr3:158441511-158542997							6	78564708	78669408	chr6:78564708-78669408
	3	163774087	163890900	chr3:163774087-163890900							6	80290282	80357267	chr6:80290282-80357267
	3	164367565	164536966	chr3:164367565-164536966							6	81975661	82043118	chr6:81975661-82043118
	3	179228625	179302421	chr3:179228625-179302421							7	22446492	22527115	chr7:22446492-22527115
	3	183886109	184139119	chr3:183886109-184139119							8	33820864	33898084	chr8:33820864-33898084
	3	204585324	204647557	chr3:204585324-204647557							8	42270368	42369922	chr8:42270368-42369922
	3	206768349	206868297	chr3:206768349-206868297							8	42417097	42495950	chr8:42417097-42495950
	3	223222127	223298835	chr3:223222127-223298835							8	65424905	65504166	chr8:65424905-65504166
	3	223548985	223612088	chr3:223548985-223612088							9	6252159	6334144	chr9:6252159-6334144
	3	223679834	223743624	chr3:223679834-223743624							9	10294474	10608938	chr9:10294474-10608938
	4	10211133	10268015	chr4:10211133-10268015							9	10937719	11038911	chr9:10937719-11038911
	4	32513088	32573990	chr4:32513088-32573990						ZWS	10	70516576	70774045	chr10:70516576-70774045
	4	32844092	32925275	chr4:32844092-32925275							10	70932101	71172898	chr10:70932101-71172898
	4	37627652	37695856	chr4:37627652-37695856							10	71596101	71663808	chr10:71596101-71663808
	4	40587192	40666166	chr4:40587192-40666166							10	72111897	72170827	chr10:72111897-72170827
	4	41549357	41606708	chr4:41549357-41606708							16	46787422	46955242	chr16:46787422-46955242
	4	61434359	61520361	chr4:61434359-61520361							17	38002343	38105734	chr17:38002343-38105734
	4	76517781	76573507	chr4:76517781-76573507							20	27515497	27681713	chr20:27515497-27681713
	4	83382304	83442833	chr4:83382304-83442833							20	50303094	50383405	chr20:50303094-50383405
	4	112191901	112606866	chr4:112191901-112606866							3	137378691	137434475	chr3:137378691-137434475
	5	8446961	8549678	chr5:8446961-8549678							3	164367565	164514255	chr3:164367565-164514255
	5	8628964	8688749	chr5:8628964-8688749							4	14705267	14757621	chr4:14705267-14757621
	5	10831610	10886611	chr5:10831610-10886611							5	8628964	8688749	chr5:8628964-8688749
	5	29447611	29506961	chr5:29447611-29506961							7	22540890	22600454	chr7:22540890-22600454
	5	39121763	39229408	chr5:39121763-39229408						FIA	1	71078256	71128478	chr1:71078256-71128478
	5	82427956	82626587	chr5:82427956-82626587							1	121325112	121601735	chr1:121325112-121601735
	5	83058982	83126985	chr5:83058982-83126985							10	41625777	41735517	chr10:41625777-41735517
	5	83418318	83474156	chr5:83418318-83474156							10	70516576	70670055	chr10:70516576-70670055
	5	89557275	89633178	chr5:89557275-89633178							10	70932101	71029548	chr10:70932101-71029548
	6	8297008	8357003	chr6:8297008-8357003							10	71237612	71314696	chr10:71237612-71314696
	6	9499675	9552895	chr6:9499675-9552895							10	71645892	71745418	chr10:71645892-71745418
	6	30934302	30994255	chr6:30934302-30994255							10	72004878	72055695	chr10:72004878-72055695
	6	47426139	47507844	chr6:47426139-47507844							14	8970	379951	chr14:8970-379951
	6	51386116	51461175	chr6:51386116-51461175							20	50286418	50438220	chr20:50286418-50438220
	6	59001103	59059514	chr6:59001103-59059514							22	4270730	4321146	chr22:4270730-4321146
	6	64165738	64235659	chr6:64165738-64235659							22	5889316	5943653	chr22:5889316-5943653
	6	66050365	66106140	chr6:66050365-66106140							26	4874752	4977106	chr26:4874752-4977106
	6	73938833	74085372	chr6:73938833-74085372							26	10622594	10849477	chr26:10622594-10849477
	6	74163762	74222743	chr6:74163762-74222743							3	163813773	163890900	chr3:163813773-163890900
	6	76979715	77127928	chr6:76979715-77127928							5	8628964	8679056	chr5:8628964-8679056
	6	78351032	78404355	chr6:78351032-78404355							5	83058982	83126985	chr5:83058982-83126985
	6	78685670	78785090	chr6:78685670-78785090							6	64221804	64275601	chr6:64221804-64275601
	6	82548449	82769992	chr6:82548449-82769992							7	22540890	22593404	chr7:22540890-22593404
	6	113763030	113838953	chr6:113763030-113838953							8	2240898	2362751	chr8:2240898-2362751
	6	116405451	116483092	chr6:116405451-116483092							9	6742051	6810204	chr9:6742051-6810204
	7	22334716	22720081	chr7:22334716-22720081						TEX	10	37244366	37329874	chr10:37244366-37329874
	7	34228132	34292323	chr7:34228132-34292323							10	41625777	41735517	chr10:41625777-41735517
	7	36985925	37058021	chr7:36985925-37058021							10	70516576	70681309	chr10:70516576-70681309
	7	50591861	50713122	chr7:50591861-50713122							10	70868386	71222768	chr10:70868386-71222768
	7	69055220	69110693	chr7:69055220-69110693							10	71261439	71312000	chr10:71261439-71312000
	8	1095062	1166936	chr8:1095062-1166936							10	71592634	71736503	chr10:71592634-71736503
	8	2217707	2424190	chr8:2217707-2424190							10	71993151	72055695	chr10:71993151-72055695
	8	5022477	5093924	chr8:5022477-5093924							10	72111897	72183447	chr10:72111897-72183447
	8	8082757	8163503	chr8:8082757-8163503							14	8970	267120	chr14:8970-267120
	8	33939876	33997309	chr8:33939876-33997309							15	76518700	76587016	chr15:76518700-76587016
	8	36677082	36745632	chr8:36677082-36745632							2	43254907	43311086	chr2:43254907-43311086
	8	41469432	41545087	chr8:41469432-41545087							20	27513239	27636980	chr20:27513239-27636980
	8	42417097	42495950	chr8:42417097-42495950							20	28306893	28416205	chr20:28306893-28416205
	8	85098381	85148992	chr8:85098381-85148992							20	50351328	50476696	chr20:50351328-50476696
	9	13364055	13416598	chr9:13364055-13416598							3	13070722	13130505	chr3:13070722-13130505
	9	13489814	13664163	chr9:13489814-13664163							3	163774087	163890900	chr3:163774087-163890900
	9	13849881	13922173	chr9:13849881-13922173							3	163995909	164159900	chr3:163995909-164159900
	9	13963855	14064778	chr9:13963855-14064778							3	164356818	164514255	chr3:164356818-164514255
	9	24101748	24439925	chr9:24101748-24439925							3	206779049	206868297	chr3:206779049-206868297
	9	50613552	50710277	chr9:50613552-50710277							4	3720014	3822031	chr4:3720014-3822031
	9	63058056	63413145	chr9:63058056-63413145							4	112191901	112254333	chr4:112191901-112254333
DLS	1	65534	1236506	chr1:65534-1236506							5	8628964	8688749	chr5:8628964-8688749
	1	1701628	1809959	chr1:1701628-1809959							5	39121763	39229408	chr5:39121763-39229408
	1	2059005	2288659	chr1:2059005-2288659							5	83058982	83126985	chr5:83058982-83126985
	1	2890470	3025842	chr1:2890470-3025842							6	64204456	64275601	chr6:64204456-64275601
	1	3058462	3125341	chr1:3058462-3125341							7	22352082	22470703	chr7:22352082-22470703
	1	3417932	3475906	chr1:3417932-3475906							7	22503586	22599905	chr7:22503586-22599905
	1	23703062	23865664	chr1:23703062-23865664							7	22600454	22720081	chr7:22600454-22720081
	1	27714269	27863268	chr1:27714269-27863268							8	2217707	2424190	chr8:2217707-2424190
	1	31928609	32239255	chr1:31928609-32239255							8	13819529	13871029	chr8:13819529-13871029
	1	48701567	48815088	chr1:48701567-48815088							8	24799716	24897484	chr8:24799716-24897484
	1	51375860	51592391	chr1:51375860-51592391							9	66109640	66182276	chr9:66109640-66182276
	1	65569509	65627908	chr1:65569509-65627908						ICE	1	743943	876527	chr1:743943-876527
	1	65748727	65845642	chr1:65748727-65845642							1	902647	962652	chr1:902647-962652
	1	67794043	67903642	chr1:67794043-67903642							1	3105128	3160391	chr1:3105128-3160391
	1	81067557	81152619	chr1:81067557-81152619							1	10040970	10153425	chr1:10040970-10153425
	1	106013974	106067828	chr1:106013974-106067828							1	17972728	18039883	chr1:17972728-18039883
	1	110238914	110391978	chr1:110238914-110391978							1	26599190	26695660	chr1:26599190-26695660
	1	129769501	129828375	chr1:129769501-129828375							1	45150077	45229984	chr1:45150077-45229984
	1	131501522	131744252	chr1:131501522-131744252							1	48679485	48844899	chr1:48679485-48844899
	1	132249976	132315705	chr1:132249976-132315705							1	49456490	49521980	chr1:49456490-49521980
	1	132885302	132967018	chr1:132885302-132967018							1	49774764	49870483	chr1:49774764-49870483
	1	133344525	133463445	chr1:133344525-133463445							1	56349126	56486619	chr1:56349126-56486619
	1	148276388	148344062	chr1:148276388-148344062							1	73956875	74029317	chr1:73956875-74029317
	1	150191523	150354806	chr1:150191523-150354806							1	80924234	81009905	chr1:80924234-81009905
	1	150489716	150544234	chr1:150489716-150544234							1	91217512	91326614	chr1:91217512-91326614
	1	151909377	151960925	chr1:151909377-151960925							1	110248531	110391978	chr1:110248531-110391978
	1	153078594	153195730	chr1:153078594-153195730							1	131589894	131744252	chr1:131589894-131744252
	1	157246361	157335919	chr1:157246361-157335919							1	132249976	132315705	chr1:132249976-132315705
	1	158193900	158790466	chr1:158193900-158790466							1	135777303	135848293	chr1:135777303-135848293
	1	167247277	167298366	chr1:167247277-167298366							1	148357402	148433112	chr1:148357402-148433112
	1	168124202	168188867	chr1:168124202-168188867							1	149005596	149123206	chr1:149005596-149123206
	1	189508172	189579918	chr1:189508172-189579918							1	149587533	149643788	chr1:149587533-149643788
	1	216485331	216561041	chr1:216485331-216561041							1	150042544	150248320	chr1:150042544-150248320
	1	221191908	221289757	chr1:221191908-221289757							1	150484200	150544234	chr1:150484200-150544234
	1	222586799	222696773	chr1:222586799-222696773							1	151074394	151165628	chr1:151074394-151165628
	1	239185878	239256562	chr1:239185878-239256562							1	151547697	151658622	chr1:151547697-151658622
	1	255386647	255587202	chr1:255386647-255587202							1	157217112	157441143	chr1:157217112-157441143
	1	259520908	259580523	chr1:259520908-259580523							1	158581482	158680314	chr1:158581482-158680314
	1	261294390	261396569	chr1:261294390-261396569							1	158719147	158917393	chr1:158719147-158917393
	1	262052199	262345609	chr1:262052199-262345609							1	159146670	159208067	chr1:159146670-159208067
	1	262868351	262975258	chr1:262868351-262975258							1	165678017	165753355	chr1:165678017-165753355
	1	263018974	263276828	chr1:263018974-263276828							1	165989792	166067168	chr1:165989792-166067168
	1	263477987	263558472	chr1:263477987-263558472							1	167142092	167220683	chr1:167142092-167220683
	1	263772088	263950902	chr1:263772088-263950902							1	167919115	167998515	chr1:167919115-167998515
	1	269282058	269342004	chr1:269282058-269342004							1	209400119	209467281	chr1:209400119-209467281
	10	725929	793949	chr10:725929-793949							1	218362249	218429067	chr1:218362249-218429067
	10	4970356	5097496	chr10:4970356-5097496							1	220156840	220293891	chr1:220156840-220293891
	10	7513577	7583974	chr10:7513577-7583974							1	221431977	221491917	chr1:221431977-221491917
	10	36418527	36473231	chr10:36418527-36473231							1	221797607	221903140	chr1:221797607-221903140
	10	36912824	36966182	chr10:36912824-36966182							1	222388349	222443784	chr1:222388349-222443784
	10	38779045	38970921	chr10:38779045-38970921							1	234594448	234654080	chr1:234594448-234654080
	10	41994601	42081600	chr10:41994601-42081600							1	263144186	263283551	chr1:263144186-263283551
	10	57793963	57905433	chr10:57793963-57905433							10	5846084	5911842	chr10:5846084-5911842
	10	70516576	71312000	chr10:70516576-71312000							10	5958824	6021835	chr10:5958824-6021835
	10	71532092	71745418	chr10:71532092-71745418							10	6172205	6250298	chr10:6172205-6250298
	10	71860376	72183447	chr10:71860376-72183447							10	6854294	6945760	chr10:6854294-6945760
	10	84753032	84850331	chr10:84753032-84850331							10	7088275	7193421	chr10:7088275-7193421
	10	85088986	85166244	chr10:85088986-85166244							10	7346262	7534473	chr10:7346262-7534473
	10	85231996	85289281	chr10:85231996-85289281							10	7729387	7830583	chr10:7729387-7830583
	10	85325033	85443662	chr10:85325033-85443662							10	39924864	40027280	chr10:39924864-40027280
	10	85623337	86091637	chr10:85623337-86091637							10	41182275	41232904	chr10:41182275-41232904
	11	9262722	9318768	chr11:9262722-9318768							10	41327152	41434467	chr10:41327152-41434467
	11	18800431	18850483	chr11:18800431-18850483							10	41960748	42081600	chr10:41960748-42081600
	11	33696212	33774160	chr11:33696212-33774160							10	43090725	43161854	chr10:43090725-43161854
	11	33831051	34321804	chr11:33831051-34321804							10	43398223	43457990	chr10:43398223-43457990
	11	34416076	34533597	chr11:34416076-34533597							10	45203126	45297943	chr10:45203126-45297943
	11	34779729	34847823	chr11:34779729-34847823							10	57233839	57298179	chr10:57233839-57298179
	11	35562273	35683766	chr11:35562273-35683766							10	60616781	60696276	chr10:60616781-60696276
	11	49565375	49657398	chr11:49565375-49657398							10	62333784	62397403	chr10:62333784-62397403
	11	49890198	50084665	chr11:49890198-50084665							10	62628558	62710680	chr10:62628558-62710680
	11	50407572	50460318	chr11:50407572-50460318							10	62730175	62784020	chr10:62730175-62784020
	11	50565784	50776996	chr11:50565784-50776996							10	63789269	63844203	chr10:63789269-63844203
	11	52205305	52280553	chr11:52205305-52280553							10	63923656	64038241	chr10:63923656-64038241
	11	54661020	54802124	chr11:54661020-54802124							10	70516576	71314696	chr10:70516576-71314696
	11	54875672	54993639	chr11:54875672-54993639							10	71596101	71784879	chr10:71596101-71784879
	11	55477449	55582419	chr11:55477449-55582419							10	71859708	72173841	chr10:71859708-72173841
	11	56777671	56855424	chr11:56777671-56855424							10	84846708	84918526	chr10:84846708-84918526
	11	61698995	61929261	chr11:61698995-61929261							10	85231996	85289281	chr10:85231996-85289281
	12	6994638	7049761	chr12:6994638-7049761							10	85721238	86091637	chr10:85721238-86091637
	12	7097033	7202197	chr12:7097033-7202197							11	2701063	2814754	chr11:2701063-2814754
	12	40916256	41035039	chr12:40916256-41035039							11	3160776	3223159	chr11:3160776-3223159
	12	44819794	45053916	chr12:44819794-45053916							11	20345851	20408668	chr11:20345851-20408668
	12	47283755	47367418	chr12:47283755-47367418							11	34143379	34206840	chr11:34143379-34206840
	12	47488933	47686939	chr12:47488933-47686939							11	49874687	49997744	chr11:49874687-49997744
	12	47846416	47991763	chr12:47846416-47991763							11	50031711	50084665	chr11:50031711-50084665
	12	48220438	48615797	chr12:48220438-48615797							11	50418473	50483195	chr11:50418473-50483195
	12	49061959	49496642	chr12:49061959-49496642							11	50638040	50756933	chr11:50638040-50756933
	12	52154585	52353247	chr12:52154585-52353247							11	54878189	54959204	chr11:54878189-54959204
	12	77495964	77826965	chr12:77495964-77826965							11	61740057	61798906	chr11:61740057-61798906
	12	77907016	77960517	chr12:77907016-77960517							12	5561776	5645466	chr12:5561776-5645466
	12	78205719	79003249	chr12:78205719-79003249							12	7564872	7644198	chr12:7564872-7644198
	13	19047051	19250366	chr13:19047051-19250366							12	12238948	12454784	chr12:12238948-12454784
	13	25315746	25462494	chr13:25315746-25462494							12	12545537	12636979	chr12:12545537-12636979
	13	42433517	42576632	chr13:42433517-42576632							12	13900950	13967857	chr12:13900950-13967857
	13	52934541	53675702	chr13:52934541-53675702							12	15305118	15374976	chr12:15305118-15374976
	13	53716377	54163369	chr13:53716377-54163369							12	35656443	35749502	chr12:35656443-35749502
	13	62425794	62485091	chr13:62425794-62485091							12	47514314	47614897	chr12:47514314-47614897
	13	69447220	69507090	chr13:69447220-69507090							12	48319695	48615797	chr12:48319695-48615797
	13	74023527	74136134	chr13:74023527-74136134							12	77495964	77848633	chr12:77495964-77848633
	14	7517259	7627762	chr14:7517259-7627762							12	78324465	78447523	chr12:78324465-78447523
	14	10733150	10977805	chr14:10733150-10977805							12	78854753	79003249	chr12:78854753-79003249
	14	12612324	12761260	chr14:12612324-12761260							13	18985629	19250366	chr13:18985629-19250366
	14	13114178	13555200	chr14:13114178-13555200							13	22474154	22580075	chr13:22474154-22580075
	14	13696009	13756952	chr14:13696009-13756952							13	48754527	48874286	chr13:48754527-48874286
	14	13953714	14206630	chr14:13953714-14206630							13	53040814	53298398	chr13:53040814-53298398
	14	18503288	18554813	chr14:18503288-18554813							13	53498860	53581679	chr13:53498860-53581679
	14	23665006	23722876	chr14:23665006-23722876							13	53943388	54151503	chr13:53943388-54151503
	14	42843475	42928121	chr14:42843475-42928121							13	55846209	55906458	chr13:55846209-55906458
	14	43313398	43414692	chr14:43313398-43414692							14	13114178	13237462	chr14:13114178-13237462
	14	47475493	47562924	chr14:47475493-47562924							14	13388227	13501475	chr14:13388227-13501475
	14	49315105	49459778	chr14:49315105-49459778							14	18582630	18637466	chr14:18582630-18637466
	14	49872531	49938363	chr14:49872531-49938363							14	39724660	39782170	chr14:39724660-39782170
	14	52261416	52332340	chr14:52261416-52332340							14	49281468	49377600	chr14:49281468-49377600
	14	57227765	57396342	chr14:57227765-57396342							14	58258117	58337730	chr14:58258117-58337730
	14	58118292	58174189	chr14:58118292-58174189							14	59656126	59919144	chr14:59656126-59919144
	14	58258117	58435996	chr14:58258117-58435996							15	2465521	2601832	chr15:2465521-2601832
	14	59164227	59228958	chr14:59164227-59228958							15	8946515	9025380	chr15:8946515-9025380
	14	59656126	59919144	chr14:59656126-59919144							15	9433946	9488618	chr15:9433946-9488618
	15	1509820	1687377	chr15:1509820-1687377							15	10031049	10229148	chr15:10031049-10229148
	15	2480200	2541897	chr15:2480200-2541897							15	10566980	10800463	chr15:10566980-10800463
	15	2867631	2950168	chr15:2867631-2950168							15	11702147	11998726	chr15:11702147-11998726
	15	8962220	9015468	chr15:8962220-9015468							15	12593027	12761709	chr15:12593027-12761709
	15	9396984	9455695	chr15:9396984-9455695							15	15915483	15967730	chr15:15915483-15967730
	15	10439583	10495828	chr15:10439583-10495828							15	45508961	45683537	chr15:45508961-45683537
	15	10959729	11078644	chr15:10959729-11078644							15	56789833	56871192	chr15:56789833-56871192
	15	11248960	11323523	chr15:11248960-11323523							15	60465199	60530463	chr15:60465199-60530463
	15	11853632	11922081	chr15:11853632-11922081							15	67613259	67714621	chr15:67613259-67714621
	15	12496281	12651774	chr15:12496281-12651774							15	76386105	76462218	chr15:76386105-76462218
	15	39965635	40186594	chr15:39965635-40186594							15	76505162	76665697	chr15:76505162-76665697
	15	45486311	45696160	chr15:45486311-45696160							15	77725656	77786460	chr15:77725656-77786460
	15	70364978	70423950	chr15:70364978-70423950							15	80446002	80522898	chr15:80446002-80522898
	15	76386105	76445502	chr15:76386105-76445502							16	10019702	10072809	chr16:10019702-10072809
	15	77166895	77243349	chr15:77166895-77243349							16	15148603	15350400	chr16:15148603-15350400
	15	80404200	80672508	chr15:80404200-80672508							16	44304113	44380404	chr16:44304113-44380404
	16	4577952	4638659	chr16:4577952-4638659							16	44584007	44677226	chr16:44584007-44677226
	16	8528706	8629855	chr16:8528706-8629855							16	45544221	45594732	chr16:45544221-45594732
	16	45686312	45799750	chr16:45686312-45799750							16	45725511	45830533	chr16:45725511-45830533
	16	46773182	47022029	chr16:46773182-47022029							16	46263468	46370446	chr16:46263468-46370446
	16	47085834	47249038	chr16:47085834-47249038							16	46480832	46650889	chr16:46480832-46650889
	16	47409606	47481347	chr16:47409606-47481347							16	46773182	47022029	chr16:46773182-47022029
	16	47621584	47686051	chr16:47621584-47686051							16	47549532	47686051	chr16:47549532-47686051
	16	47993490	48099572	chr16:47993490-48099572							16	49036404	49127682	chr16:49036404-49127682
	16	48438132	48514797	chr16:48438132-48514797							16	50453399	50511407	chr16:50453399-50511407
	16	49381012	49545339	chr16:49381012-49545339							16	53922290	53993671	chr16:53922290-53993671
	16	51698649	51785653	chr16:51698649-51785653							16	55224622	55316372	chr16:55224622-55316372
	16	52379100	52462383	chr16:52379100-52462383							16	70519763	70741846	chr16:70519763-70741846
	16	53902067	53993671	chr16:53902067-53993671							16	70878783	70974006	chr16:70878783-70974006
	16	54165662	54261142	chr16:54165662-54261142							16	71176162	71689081	chr16:71176162-71689081
	16	54324105	54528988	chr16:54324105-54528988							17	866636	998653	chr17:866636-998653
	16	60122477	60204034	chr16:60122477-60204034							17	1512570	1608980	chr17:1512570-1608980
	16	66291586	66348683	chr16:66291586-66348683							17	19289962	19343016	chr17:19289962-19343016
	16	70054028	70126117	chr16:70054028-70126117							17	21372997	21492183	chr17:21372997-21492183
	16	70466632	70732923	chr16:70466632-70732923							17	21793827	21887054	chr17:21793827-21887054
	16	70897153	70980035	chr16:70897153-70980035							17	22060877	22240539	chr17:22060877-22240539
	16	71222318	71689081	chr16:71222318-71689081							17	23361772	23438676	chr17:23361772-23438676
	17	1070092	1184296	chr17:1070092-1184296							17	23794200	23855255	chr17:23794200-23855255
	17	1512570	1563952	chr17:1512570-1563952							17	23925417	23978172	chr17:23925417-23978172
	17	7996665	8068562	chr17:7996665-8068562							17	24155322	24239382	chr17:24155322-24239382
	17	21372997	21506099	chr17:21372997-21506099							17	25504872	25566176	chr17:25504872-25566176
	17	21792145	21887054	chr17:21792145-21887054							17	26673920	26884954	chr17:26673920-26884954
	17	22060877	22125046	chr17:22060877-22125046							17	26966371	27030812	chr17:26966371-27030812
	17	22442582	22542373	chr17:22442582-22542373							17	30744957	30803390	chr17:30744957-30803390
	17	22752430	22803063	chr17:22752430-22803063							17	31000045	31088325	chr17:31000045-31088325
	17	24105711	24239382	chr17:24105711-24239382							17	34242462	34302292	chr17:34242462-34302292
	17	24581428	24654553	chr17:24581428-24654553							17	37478921	37563437	chr17:37478921-37563437
	17	26673920	26870410	chr17:26673920-26870410							17	37728865	37958009	chr17:37728865-37958009
	17	31004528	31088325	chr17:31004528-31088325							17	38047980	38122606	chr17:38047980-38122606
	17	31508787	31591958	chr17:31508787-31591958							17	70210512	70349421	chr17:70210512-70349421
	17	32392775	32458464	chr17:32392775-32458464							17	70447281	70758473	chr17:70447281-70758473
	17	35556004	35609978	chr17:35556004-35609978							17	71383008	72243691	chr17:71383008-72243691
	17	36395887	36483736	chr17:36395887-36483736							18	6405928	6506109	chr18:6405928-6506109
	17	37337148	37416365	chr17:37337148-37416365							18	6860045	6922141	chr18:6860045-6922141
	17	37453871	37563437	chr17:37453871-37563437							18	18863416	18936486	chr18:18863416-18936486
	17	38524069	38600013	chr17:38524069-38600013							18	37335066	37430192	chr18:37335066-37430192
	17	44127583	44289114	chr17:44127583-44289114							18	40426532	40477564	chr18:40426532-40477564
	17	44513136	44589283	chr17:44513136-44589283							18	44011643	44088442	chr18:44011643-44088442
	17	62103382	62212968	chr17:62103382-62212968							18	44621063	44803206	chr18:44621063-44803206
	17	63075473	63165988	chr17:63075473-63165988							18	49126480	49178294	chr18:49126480-49178294
	17	65255956	65319600	chr17:65255956-65319600							18	49573682	49643421	chr18:49573682-49643421
	17	68013606	68067164	chr17:68013606-68067164							18	49998184	50080463	chr18:49998184-50080463
	17	68774442	68836460	chr17:68774442-68836460							18	50850742	51021050	chr18:50850742-51021050
	17	68991959	69098971	chr17:68991959-69098971							18	51775952	51915414	chr18:51775952-51915414
	17	70135459	70314706	chr17:70135459-70314706							18	66723388	66780199	chr18:66723388-66780199
	17	70349324	71013934	chr17:70349324-71013934							18	66878100	66932752	chr18:66878100-66932752
	17	71093860	72208382	chr17:71093860-72208382							18	67347472	67411139	chr18:67347472-67411139
	18	12191202	12634453	chr18:12191202-12634453							18	67618709	68405738	chr18:67618709-68405738
	18	15689051	15757184	chr18:15689051-15757184							19	24373907	24455789	chr19:24373907-24455789
	18	18831041	18944565	chr18:18831041-18944565							19	57871542	57923919	chr19:57871542-57923919
	18	19251778	19313424	chr18:19251778-19313424							19	58574102	58800148	chr19:58574102-58800148
	18	37335066	37486154	chr18:37335066-37486154							19	59139745	59196476	chr19:59139745-59196476
	18	37712916	37820013	chr18:37712916-37820013							19	59704180	59756058	chr19:59704180-59756058
	18	38648018	38723164	chr18:38648018-38723164							19	59867896	59949787	chr19:59867896-59949787
	18	42669563	42747384	chr18:42669563-42747384							19	60120584	60428014	chr19:60120584-60428014
	18	46620573	46680660	chr18:46620573-46680660							2	20611410	20669256	chr2:20611410-20669256
	18	49493520	49611313	chr18:49493520-49611313							2	85090152	85274147	chr2:85090152-85274147
	18	50658305	50720174	chr18:50658305-50720174							2	94506607	94593184	chr2:94506607-94593184
	18	51006192	51082179	chr18:51006192-51082179							2	97457825	97534882	chr2:97457825-97534882
	18	52640068	52842651	chr18:52640068-52842651							2	98713894	98798469	chr2:98713894-98798469
	18	63105487	63160525	chr18:63105487-63160525							2	110853633	110916260	chr2:110853633-110916260
	18	63622567	63723903	chr18:63622567-63723903							2	123279828	123390310	chr2:123279828-123390310
	18	63998528	64082624	chr18:63998528-64082624							2	150283239	150436588	chr2:150283239-150436588
	18	65778575	65910668	chr18:65778575-65910668							2	160395558	160521167	chr2:160395558-160521167
	18	66363439	66494985	chr18:66363439-66494985							2	162056377	162114788	chr2:162056377-162114788
	18	67189442	67260439	chr18:67189442-67260439							2	167208176	167278672	chr2:167208176-167278672
	18	67291834	67463919	chr18:67291834-67463919							2	194912505	195059386	chr2:194912505-195059386
	18	67488639	67579090	chr18:67488639-67579090							2	195395872	195448272	chr2:195395872-195448272
	18	67618709	68364756	chr18:67618709-68364756							2	198929465	198990842	chr2:198929465-198990842
	19	48337497	48585230	chr19:48337497-48585230							2	228531386	228592396	chr2:228531386-228592396
	19	48769475	48825042	chr19:48769475-48825042							2	248831108	248888225	chr2:248831108-248888225
	19	50095023	50180333	chr19:50095023-50180333							20	5897648	5981408	chr20:5897648-5981408
	19	50310601	50398596	chr19:50310601-50398596							20	18500768	18574364	chr20:18500768-18574364
	19	50462818	50578456	chr19:50462818-50578456							20	25282704	25335188	chr20:25282704-25335188
	19	53252983	53315305	chr19:53252983-53315305							20	25412728	25579064	chr20:25412728-25579064
	19	58390553	58838516	chr19:58390553-58838516							20	26835798	26952262	chr20:26835798-26952262
	19	58926889	59045444	chr19:58926889-59045444							20	27496937	27701558	chr20:27496937-27701558
	19	59077601	59318158	chr19:59077601-59318158							20	27965545	28047146	chr20:27965545-28047146
	19	59551810	59994964	chr19:59551810-59994964							20	28288036	28388210	chr20:28288036-28388210
	19	60120584	60428014	chr19:60120584-60428014							20	29702018	29780125	chr20:29702018-29780125
	2	462099	586852	chr2:462099-586852							20	49766578	50479351	chr20:49766578-50479351
	2	645304	944335	chr2:645304-944335							21	2782090	2851067	chr21:2782090-2851067
	2	1524281	1577039	chr2:1524281-1577039							21	36851059	37100730	chr21:36851059-37100730
	2	1701982	1957905	chr2:1701982-1957905							21	37273911	37495932	chr21:37273911-37495932
	2	9427885	9503823	chr2:9427885-9503823							21	42913581	42976024	chr21:42913581-42976024
	2	19435310	19761746	chr2:19435310-19761746							21	47801560	47968023	chr21:47801560-47968023
	2	27785516	27846647	chr2:27785516-27846647							21	48266978	48914201	chr21:48266978-48914201
	2	42793700	42856782	chr2:42793700-42856782							21	49072888	49518029	chr21:49072888-49518029
	2	70701656	70766915	chr2:70701656-70766915							21	49691288	49764730	chr21:49691288-49764730
	2	80116203	80168574	chr2:80116203-80168574							21	49794623	49903071	chr21:49794623-49903071
	2	85065101	85167628	chr2:85065101-85167628							22	1375364	1473728	chr22:1375364-1473728
	2	92219558	92283431	chr2:92219558-92283431							22	1500176	1577553	chr22:1500176-1577553
	2	108327854	108382699	chr2:108327854-108382699							22	2153841	2213722	chr22:2153841-2213722
	2	109038067	109173092	chr2:109038067-109173092							22	2922991	3087096	chr22:2922991-3087096
	2	110853633	110916260	chr2:110853633-110916260							22	3190640	3278259	chr22:3190640-3278259
	2	111729582	111870247	chr2:111729582-111870247							22	3579366	3669617	chr22:3579366-3669617
	2	115879334	115998618	chr2:115879334-115998618							22	5643675	5731965	chr22:5643675-5731965
	2	116058028	116123090	chr2:116058028-116123090							22	9231033	9304558	chr22:9231033-9304558
	2	118401754	118528936	chr2:118401754-118528936							22	34806003	34890246	chr22:34806003-34890246
	2	123279828	123347980	chr2:123279828-123347980							22	49433020	49575498	chr22:49433020-49575498
	2	126080830	126143915	chr2:126080830-126143915							22	49749610	49812282	chr22:49749610-49812282
	2	160395558	160490666	chr2:160395558-160490666							22	49850835	50391393	chr22:49850835-50391393
	2	162952538	163008838	chr2:162952538-163008838							22	50430507	50578245	chr22:50430507-50578245
	2	181209329	181308981	chr2:181209329-181308981							23	545949	698305	chr23:545949-698305
	2	194392915	194494384	chr2:194392915-194494384							23	4692275	4745735	chr23:4692275-4745735
	2	194877360	194974625	chr2:194877360-194974625							23	7706094	7808413	chr23:7706094-7808413
	2	233196672	233249107	chr2:233196672-233249107							23	8616380	8794007	chr23:8616380-8794007
	2	234867623	234952467	chr2:234867623-234952467							23	14031379	14113405	chr23:14031379-14113405
	2	243745137	243848835	chr2:243745137-243848835							23	26834622	26986619	chr23:26834622-26986619
	2	245786174	245854394	chr2:245786174-245854394							23	33287324	33363686	chr23:33287324-33363686
	2	246140878	246207190	chr2:246140878-246207190							23	44419546	44469716	chr23:44419546-44469716
	2	246768188	246836062	chr2:246768188-246836062							24	234062	293626	chr24:234062-293626
	2	247759637	248110935	chr2:247759637-248110935							24	359587	599137	chr24:359587-599137
	2	248351815	248488566	chr2:248351815-248488566							24	666723	914727	chr24:666723-914727
	2	248716029	248915488	chr2:248716029-248915488							24	1330063	1424386	chr24:1330063-1424386
	20	170097	402147	chr20:170097-402147							24	1516091	1738070	chr24:1516091-1738070
	20	8145273	8234647	chr20:8145273-8234647							24	37132756	37186742	chr24:37132756-37186742
	20	25279736	25344083	chr20:25279736-25344083							24	39309794	39369751	chr24:39309794-39369751
	20	25806701	25897304	chr20:25806701-25897304							24	39466713	39528222	chr24:39466713-39528222
	20	26853974	26952262	chr20:26853974-26952262							24	40546240	40634312	chr24:40546240-40634312
	20	27496937	27706901	chr20:27496937-27706901							24	40894174	41048009	chr24:40894174-41048009
	20	27991042	28052713	chr20:27991042-28052713							24	41231125	41654237	chr24:41231125-41654237
	20	28306893	28416205	chr20:28306893-28416205							24	41864782	41959530	chr24:41864782-41959530
	20	29725561	29799444	chr20:29725561-29799444							25	10968698	11025698	chr25:10968698-11025698
	20	33743465	33986020	chr20:33743465-33986020							25	11135595	11192666	chr25:11135595-11192666
	20	50196959	50479351	chr20:50196959-50479351							25	18054356	18116606	chr25:18054356-18116606
	20	50792028	50879557	chr20:50792028-50879557							25	21409436	21517273	chr25:21409436-21517273
	21	7022120	7072691	chr21:7022120-7072691							25	24753484	24819449	chr25:24753484-24819449
	21	12208750	12261153	chr21:12208750-12261153							25	30049385	30121481	chr25:30049385-30121481
	21	26815034	26868119	chr21:26815034-26868119							26	4874205	4977106	chr26:4874205-4977106
	21	36816604	37294179	chr21:36816604-37294179							26	8308585	8360023	chr26:8308585-8360023
	21	37606616	38723752	chr21:37606616-38723752							26	8519622	8694884	chr26:8519622-8694884
	21	39426052	39542550	chr21:39426052-39542550							26	24200429	24250560	chr26:24200429-24250560
	21	42267186	42340812	chr21:42267186-42340812							3	258631	374934	chr3:258631-374934
	21	42913581	42976024	chr21:42913581-42976024							3	525296	1184597	chr3:525296-1184597
	21	44645480	44739924	chr21:44645480-44739924							3	1506513	1959441	chr3:1506513-1959441
	21	45542818	45639538	chr21:45542818-45639538							3	2141889	2208350	chr3:2141889-2208350
	21	46788721	46856408	chr21:46788721-46856408							3	2775975	3568525	chr3:2775975-3568525
	21	46939784	47035357	chr21:46939784-47035357							3	3667675	3728450	chr3:3667675-3728450
	21	47603872	47745216	chr21:47603872-47745216							3	13070722	13130505	chr3:13070722-13130505
	21	47787453	47968023	chr21:47787453-47968023							3	27891156	28009528	chr3:27891156-28009528
	21	48248231	48342276	chr21:48248231-48342276							3	47100561	47166191	chr3:47100561-47166191
	21	48408560	48559672	chr21:48408560-48559672							3	50363129	50431881	chr3:50363129-50431881
	21	48760295	48914201	chr21:48760295-48914201							3	54690110	54815180	chr3:54690110-54815180
	21	49041882	49903071	chr21:49041882-49903071							3	54921075	54984847	chr3:54921075-54984847
	22	9654	66839	chr22:9654-66839							3	71779458	71866193	chr3:71779458-71866193
	22	1375364	1508499	chr22:1375364-1508499							3	73031127	73230113	chr3:73031127-73230113
	22	1623524	1696339	chr22:1623524-1696339							3	74677845	74856346	chr3:74677845-74856346
	22	2125646	2206100	chr22:2125646-2206100							3	109870848	109943021	chr3:109870848-109943021
	22	2690544	2830061	chr22:2690544-2830061							3	119879540	120076662	chr3:119879540-120076662
	22	3143081	3199883	chr22:3143081-3199883							3	120975268	121060927	chr3:120975268-121060927
	22	3323760	3379013	chr22:3323760-3379013							3	121156772	121226424	chr3:121156772-121226424
	22	18681308	18732334	chr22:18681308-18732334							3	123387843	123510493	chr3:123387843-123510493
	22	23195589	23248730	chr22:23195589-23248730							3	124131883	124205212	chr3:124131883-124205212
	22	42944597	43103274	chr22:42944597-43103274							3	137339004	137444402	chr3:137339004-137444402
	22	47942623	48131787	chr22:47942623-48131787							3	153185618	153247159	chr3:153185618-153247159
	22	49433020	49644407	chr22:49433020-49644407							3	158024158	158095510	chr3:158024158-158095510
	22	49749610	50523596	chr22:49749610-50523596							3	158239133	158314104	chr3:158239133-158314104
	22	50678264	50774740	chr22:50678264-50774740							3	158388625	158496541	chr3:158388625-158496541
	23	545949	682792	chr23:545949-682792							3	159333611	159407473	chr3:159333611-159407473
	23	727208	849877	chr23:727208-849877							3	161904250	162040759	chr3:161904250-162040759
	23	4692275	4756465	chr23:4692275-4756465							3	163449329	163514407	chr3:163449329-163514407
	23	7706094	7765432	chr23:7706094-7765432							3	163774087	163890900	chr3:163774087-163890900
	23	8605180	8666163	chr23:8605180-8666163							3	179169601	179302421	chr3:179169601-179302421
	23	42379752	42449139	chr23:42379752-42449139							3	203973782	204049846	chr3:203973782-204049846
	24	207996	1197570	chr24:207996-1197570							3	204458141	204539184	chr3:204458141-204539184
	24	1293109	1741263	chr24:1293109-1741263							3	206793709	206877384	chr3:206793709-206877384
	24	1937748	2077983	chr24:1937748-2077983							3	219980848	220155829	chr3:219980848-220155829
	24	3517559	3578115	chr24:3517559-3578115							3	222228761	222541030	chr3:222228761-222541030
	24	3675062	3859573	chr24:3675062-3859573							4	20392396	20444495	chr4:20392396-20444495
	24	32948929	33010295	chr24:32948929-33010295							4	27240140	27295177	chr4:27240140-27295177
	24	34359873	34488250	chr24:34359873-34488250							4	40574004	40666166	chr4:40574004-40666166
	24	35052842	35212984	chr24:35052842-35212984							4	41395457	41465028	chr4:41395457-41465028
	24	37576787	37663792	chr24:37576787-37663792							4	95105071	95171753	chr4:95105071-95171753
	24	38956366	39092785	chr24:38956366-39092785							4	112186771	112590621	chr4:112186771-112590621
	24	39309794	39367140	chr24:39309794-39367140							4	112962534	113024867	chr4:112962534-113024867
	24	40414678	40638579	chr24:40414678-40638579							4	118045576	118123578	chr4:118045576-118123578
	24	40685694	41959530	chr24:40685694-41959530							4	118214478	118278465	chr4:118214478-118278465
	25	2229602	2394381	chr25:2229602-2394381							5	2347689	2407977	chr5:2347689-2407977
	25	11135595	11192666	chr25:11135595-11192666							5	8717725	8788614	chr5:8717725-8788614
	25	21186221	21517273	chr25:21186221-21517273							5	18868491	18998344	chr5:18868491-18998344
	25	34612051	34665517	chr25:34612051-34665517							5	38855797	39026117	chr5:38855797-39026117
	26	639932	823680	chr26:639932-823680							5	40489106	40669467	chr5:40489106-40669467
	26	8026063	8301950	chr26:8026063-8301950							5	40808806	40870037	chr5:40808806-40870037
	26	8360023	8490175	chr26:8360023-8490175							5	40923450	40991396	chr5:40923450-40991396
	26	8738282	8810907	chr26:8738282-8810907							5	43453216	43567520	chr5:43453216-43567520
	26	26231501	26308966	chr26:26231501-26308966							5	83002661	83137294	chr5:83002661-83137294
	3	70733	144010	chr3:70733-144010							5	84206787	84283286	chr5:84206787-84283286
	3	210195	1236984	chr3:210195-1236984							5	95289654	95351509	chr5:95289654-95351509
	3	1290415	2054230	chr3:1290415-2054230							6	1438196	1517352	chr6:1438196-1517352
	3	2127759	2501081	chr3:2127759-2501081							6	7977423	8045911	chr6:7977423-8045911
	3	2657997	3543055	chr3:2657997-3543055							6	8233625	8357003	chr6:8233625-8357003
	3	3648640	3721437	chr3:3648640-3721437							6	9694129	9851670	chr6:9694129-9851670
	3	3763810	3824288	chr3:3763810-3824288							6	9913657	10055901	chr6:9913657-10055901
	3	3901025	3985127	chr3:3901025-3985127							6	28004541	28144005	chr6:28004541-28144005
	3	5619863	5672048	chr3:5619863-5672048							6	31892256	31957931	chr6:31892256-31957931
	3	6117862	6181125	chr3:6117862-6181125							6	33480049	33531764	chr6:33480049-33531764
	3	7893267	7974761	chr3:7893267-7974761							6	33833492	33890192	chr6:33833492-33890192
	3	13070722	13136653	chr3:13070722-13136653							6	37311590	37374251	chr6:37311590-37374251
	3	14640228	14696395	chr3:14640228-14696395							6	47716013	47778597	chr6:47716013-47778597
	3	19463889	19533894	chr3:19463889-19533894							6	48533741	48605703	chr6:48533741-48605703
	3	48662737	48778258	chr3:48662737-48778258							6	51399650	51554509	chr6:51399650-51554509
	3	54921075	54984847	chr3:54921075-54984847							6	51645373	51758466	chr6:51645373-51758466
	3	62056489	62142549	chr3:62056489-62142549							6	55883524	55937589	chr6:55883524-55937589
	3	87783831	87871187	chr3:87783831-87871187							6	64204456	64288853	chr6:64204456-64288853
	3	114898957	114952771	chr3:114898957-114952771							6	64599067	64687928	chr6:64599067-64687928
	3	123586218	123663669	chr3:123586218-123663669							6	75928167	76073145	chr6:75928167-76073145
	3	132200352	132266636	chr3:132200352-132266636							6	78351032	78418118	chr6:78351032-78418118
	3	137339004	137444402	chr3:137339004-137444402							6	78690537	78748344	chr6:78690537-78748344
	3	138603308	138663424	chr3:138603308-138663424							6	78836216	78983720	chr6:78836216-78983720
	3	163786587	163890900	chr3:163786587-163890900							6	79073261	79129352	chr6:79073261-79129352
	3	164011600	164136645	chr3:164011600-164136645							6	79548002	79670157	chr6:79548002-79670157
	3	179152761	179302421	chr3:179152761-179302421							6	80021490	80365552	chr6:80021490-80365552
	3	210870015	210932492	chr3:210870015-210932492							6	80870657	80951427	chr6:80870657-80951427
	3	211980322	212060399	chr3:211980322-212060399							6	83896263	83995758	chr6:83896263-83995758
	3	212873140	212944381	chr3:212873140-212944381							6	84618127	84699490	chr6:84618127-84699490
	3	216661746	216753564	chr3:216661746-216753564							6	113771193	113889372	chr6:113771193-113889372
	3	216999943	217061415	chr3:216999943-217061415							6	114624813	114791527	chr6:114624813-114791527
	3	217267813	217329229	chr3:217267813-217329229							6	114803668	114941025	chr6:114803668-114941025
	3	217677601	217808786	chr3:217677601-217808786							6	115944976	116136490	chr6:115944976-116136490
	3	218362525	218432455	chr3:218362525-218432455							6	116405451	116483092	chr6:116405451-116483092
	3	218996392	219075555	chr3:218996392-219075555							6	116586819	116637404	chr6:116586819-116637404
	3	219131652	219185373	chr3:219131652-219185373							7	8993338	9095783	chr7:8993338-9095783
	3	219970540	220155829	chr3:219970540-220155829							7	22310113	22446492	chr7:22310113-22446492
	3	220556948	220655882	chr3:220556948-220655882							7	22527115	22630437	chr7:22527115-22630437
	3	221043887	221178750	chr3:221043887-221178750							7	37014683	37077609	chr7:37014683-37077609
	3	222239973	222541030	chr3:222239973-222541030							7	69488759	69570101	chr7:69488759-69570101
	3	222734255	222799707	chr3:222734255-222799707							8	2217707	2424190	chr8:2217707-2424190
	3	223030059	223743624	chr3:223030059-223743624							8	16890271	16995602	chr8:16890271-16995602
	3	223844595	223916272	chr3:223844595-223916272							8	34982730	35056693	chr8:34982730-35056693
	4	32858780	32925275	chr4:32858780-32925275							8	42266811	42375759	chr8:42266811-42375759
	4	39163938	39311253	chr4:39163938-39311253							8	42417097	42572637	chr8:42417097-42572637
	4	76513428	76601770	chr4:76513428-76601770							8	73782464	73836593	chr8:73782464-73836593
	4	82857529	82924348	chr4:82857529-82924348							8	88537174	88616316	chr8:88537174-88616316
	4	83781080	83882934	chr4:83781080-83882934							9	7897704	7949393	chr9:7897704-7949393
	4	92874693	92931449	chr4:92874693-92931449							9	13382639	13639430	chr9:13382639-13639430
	4	111963024	112124431	chr4:111963024-112124431							9	13972245	14203814	chr9:13972245-14203814
	4	112191901	112627060	chr4:112191901-112627060							9	14429405	14592539	chr9:14429405-14592539
	4	112884227	113024867	chr4:112884227-113024867							9	62851299	62905412	chr9:62851299-62905412
	4	116196045	116265775	chr4:116196045-116265775							9	63058056	63182473	chr9:63058056-63182473
	4	116631845	116703037	chr4:116631845-116703037							9	63500478	63558008	chr9:63500478-63558008
	4	117704916	117814756	chr4:117704916-117814756							9	64705380	64815893	chr9:64705380-64815893
	4	118021124	118149156	chr4:118021124-118149156							9	65362004	65619385	chr9:65362004-65619385
	4	118214478	118288674	chr4:118214478-118288674							9	73282846	73336051	chr9:73282846-73336051
	4	118295389	118627017	chr4:118295389-118627017						URJA(URA)	9	92120616	92171557	chr9:92120616-92171557
	4	118903997	119062736	chr4:118903997-119062736							1	121325112	121499276	chr1:121325112-121499276
	5	1900914	1956347	chr5:1900914-1956347							1	121532750	121624589	chr1:121532750-121624589
	5	2339427	2410487	chr5:2339427-2410487							10	70868386	70920413	chr10:70868386-70920413
	5	4400098	4467220	chr5:4400098-4467220							10	70936432	71009362	chr10:70936432-71009362
	5	4949412	5003507	chr5:4949412-5003507							10	71597671	71708780	chr10:71597671-71708780
	5	5482082	5580998	chr5:5482082-5580998							14	8970	156956	chr14:8970-156956
	5	5819684	5888331	chr5:5819684-5888331							19	5343304	5431473	chr19:5343304-5431473
	5	8451201	8549678	chr5:8451201-8549678							25	15730112	15787922	chr25:15730112-15787922
	5	8628964	8701584	chr5:8628964-8701584							4	3720014	3822031	chr4:3720014-3822031
	5	16620970	16733700	chr5:16620970-16733700							5	83058982	83126985	chr5:83058982-83126985
	5	17563997	17704794	chr5:17563997-17704794							6	21744441	21803711	chr6:21744441-21803711
	5	17783011	17928382	chr5:17783011-17928382							7	22352082	22416330	chr7:22352082-22416330
	5	18868491	18946177	chr5:18868491-18946177							7	22542572	22600454	chr7:22542572-22600454
	5	37887869	37965274	chr5:37887869-37965274						URJAFS(URS)	8	24799716	24888131	chr8:24799716-24888131
	5	38457314	38564151	chr5:38457314-38564151							1	65569509	65627908	chr1:65569509-65627908
	5	39121763	39229355	chr5:39121763-39229355							1	210644065	210853666	chr1:210644065-210853666
	5	40453247	40536149	chr5:40453247-40536149							10	70516576	70681309	chr10:70516576-70681309
	5	40643272	40698922	chr5:40643272-40698922							10	70932101	71052933	chr10:70932101-71052933
	5	40808806	40991396	chr5:40808806-40991396							10	71620837	71736503	chr10:71620837-71736503
	5	41115584	41201148	chr5:41115584-41201148							14	8970	245720	chr14:8970-245720
	5	41271964	41365463	chr5:41271964-41365463							14	24870653	24956753	chr14:24870653-24956753
	5	41473769	41601826	chr5:41473769-41601826							14	58557157	58617736	chr14:58557157-58617736
	5	48174000	48238348	chr5:48174000-48238348							14	59825663	59895996	chr14:59825663-59895996
	5	82464599	82661855	chr5:82464599-82661855							20	25335188	25387341	chr20:25335188-25387341
	5	82795185	83036669	chr5:82795185-83036669							20	28711860	28763476	chr20:28711860-28763476
	5	83058982	83126985	chr5:83058982-83126985							20	50303094	50383405	chr20:50303094-50383405
	5	83155853	83360493	chr5:83155853-83360493							3	137339004	137434475	chr3:137339004-137434475
	5	97770298	97861085	chr5:97770298-97861085							3	163774087	163890900	chr3:163774087-163890900
	6	8217569	8355501	chr6:8217569-8355501							5	39121763	39229408	chr5:39121763-39229408
	6	50715754	50771877	chr6:50715754-50771877							6	64204456	64275601	chr6:64204456-64275601
	6	64390441	64446653	chr6:64390441-64446653							7	22542572	22630437	chr7:22542572-22630437
	6	65101203	65328277	chr6:65101203-65328277						URJATE(URE)	8	2260787	2358971	chr8:2260787-2358971
	6	74015308	74111251	chr6:74015308-74111251							10	41625777	41735517	chr10:41625777-41735517
	6	78318499	78411957	chr6:78318499-78411957							10	70516576	70613577	chr10:70516576-70613577
	6	78598727	78748344	chr6:78598727-78748344							10	70828551	70936432	chr10:70828551-70936432
	6	79038718	79129352	chr6:79038718-79129352							10	71262320	71314696	chr10:71262320-71314696
	6	80021490	80206830	chr6:80021490-80206830							10	71592634	71745418	chr10:71592634-71745418
	6	113576194	113889372	chr6:113576194-113889372							10	72111897	72173841	chr10:72111897-72173841
	6	114175716	114321136	chr6:114175716-114321136							14	8970	379951	chr14:8970-379951
	6	114474784	114538324	chr6:114474784-114538324							15	76518700	76576792	chr15:76518700-76576792
	6	114624813	114959462	chr6:114624813-114959462							20	28283821	28416205	chr20:28283821-28416205
	6	115206539	115376776	chr6:115206539-115376776							3	13070722	13130505	chr3:13070722-13130505
	6	115944976	116838627	chr6:115944976-116838627							3	137339004	137444402	chr3:137339004-137444402
	7	22307056	22734425	chr7:22307056-22734425							3	163813773	163890900	chr3:163813773-163890900
	7	24545496	24706410	chr7:24545496-24706410							3	164045267	164136645	chr3:164045267-164136645
	7	33433720	33497278	chr7:33433720-33497278							3	164367565	164514255	chr3:164367565-164514255
	7	34228132	34301202	chr7:34228132-34301202							4	3720014	3822031	chr4:3720014-3822031
	7	83026368	83077055	chr7:83026368-83077055							5	8628964	8688749	chr5:8628964-8688749
	7	98649042	98704909	chr7:98649042-98704909							5	39121763	39229190	chr5:39121763-39229190
	8	2217707	2424190	chr8:2217707-2424190							5	83058982	83126985	chr5:83058982-83126985
	8	22484937	22551934	chr8:22484937-22551934							6	64204456	64275601	chr6:64204456-64275601
	8	26890619	26943912	chr8:26890619-26943912							7	22527115	22630437	chr7:22527115-22630437
	8	42246692	42351552	chr8:42246692-42351552							8	2217707	2424190	chr8:2217707-2424190
	8	64773353	64870023	chr8:64773353-64870023							9	66109640	66182276	chr9:66109640-66182276
	8	88549336	88622261	chr8:88549336-88622261
	8	88904631	89030487	chr8:88904631-89030487
	8	89660892	89784567	chr8:89660892-89784567
	8	90078086	90238984	chr8:90078086-90238984
	9	6707413	6779328	chr9:6707413-6779328
	9	8629393	8701133	chr9:8629393-8701133
	9	9225543	9298565	chr9:9225543-9298565
	9	11019993	11102092	chr9:11019993-11102092
	9	11394587	11525251	chr9:11394587-11525251
	9	13245534	14267706	chr9:13245534-14267706
	9	14408702	14949967	chr9:14408702-14949967
	9	15343504	15526023	chr9:15343504-15526023
	9	16296551	16381360	chr9:16296551-16381360
	9	24101748	24424652	chr9:24101748-24424652
	9	65542609	65651940	chr9:65542609-65651940
	9	88199043	88263483	chr9:88199043-88263483
ALS	1	455653	563419	chr1:455653-563419
	1	626498	761240	chr1:626498-761240
	1	869920	961697	chr1:869920-961697
	1	110293854	110391978	chr1:110293854-110391978
	1	147743618	147853717	chr1:147743618-147853717
	1	157248715	157335919	chr1:157248715-157335919
	1	173512455	173567358	chr1:173512455-173567358
	10	70516576	70799569	chr10:70516576-70799569
	10	70812118	71163355	chr10:70812118-71163355
	10	71592634	71736503	chr10:71592634-71736503
	10	71859708	71938762	chr10:71859708-71938762
	10	71941950	72043674	chr10:71941950-72043674
	10	85716934	85791314	chr10:85716934-85791314
	10	85834212	85935620	chr10:85834212-85935620
	10	86003673	86091637	chr10:86003673-86091637
	11	33872031	33988969	chr11:33872031-33988969
	11	34447213	34533597	chr11:34447213-34533597
	11	50676866	50733818	chr11:50676866-50733818
	11	54878189	54934397	chr11:54878189-54934397
	11	61698995	61798906	chr11:61698995-61798906
	12	47546702	47636510	chr12:47546702-47636510
	12	48223645	48292500	chr12:48223645-48292500
	12	52153081	52340271	chr12:52153081-52340271
	12	78319043	78468489	chr12:78319043-78468489
	13	53283322	53469614	chr13:53283322-53469614
	13	53736506	53808153	chr13:53736506-53808153
	13	53898115	53953203	chr13:53898115-53953203
	14	10772379	10867555	chr14:10772379-10867555
	14	13341888	13452383	chr14:13341888-13452383
	14	59703113	59895996	chr14:59703113-59895996
	15	45508961	45683537	chr15:45508961-45683537
	16	31598950	31723650	chr16:31598950-31723650
	16	31780580	31852174	chr16:31780580-31852174
	16	70672538	70732923	chr16:70672538-70732923
	16	70897153	70974006	chr16:70897153-70974006
	16	71473406	71689081	chr16:71473406-71689081
	17	1512570	1563952	chr17:1512570-1563952
	17	68013606	68067164	chr17:68013606-68067164
	17	70557208	70768478	chr17:70557208-70768478
	17	70960443	71013934	chr17:70960443-71013934
	17	71498379	71561773	chr17:71498379-71561773
	17	71767793	71879830	chr17:71767793-71879830
	18	63998528	64077030	chr18:63998528-64077030
	18	67396416	67450386	chr18:67396416-67450386
	18	67682366	67815017	chr18:67682366-67815017
	18	68062085	68145255	chr18:68062085-68145255
	19	48337497	48434401	chr19:48337497-48434401
	19	48514576	48578662	chr19:48514576-48578662
	19	58390553	58509240	chr19:58390553-58509240
	19	59096168	59224318	chr19:59096168-59224318
	19	59704180	59756058	chr19:59704180-59756058
	19	60128282	60203217	chr19:60128282-60203217
	2	761536	837791	chr2:761536-837791
	20	25279736	25335188	chr20:25279736-25335188
	20	25553479	25604482	chr20:25553479-25604482
	20	27513239	27665455	chr20:27513239-27665455
	20	50237082	50307927	chr20:50237082-50307927
	20	50334165	50479351	chr20:50334165-50479351
	21	18966569	19038769	chr21:18966569-19038769
	21	47633652	47690197	chr21:47633652-47690197
	21	47885113	48006912	chr21:47885113-48006912
	21	49129567	49307472	chr21:49129567-49307472
	22	43051099	43103274	chr22:43051099-43103274
	22	49433020	49495514	chr22:49433020-49495514
	22	49749610	49812282	chr22:49749610-49812282
	22	49852919	50132216	chr22:49852919-50132216
	22	50227821	50523596	chr22:50227821-50523596
	23	615120	680144	chr23:615120-680144
	24	368150	575807	chr24:368150-575807
	24	666723	723112	chr24:666723-723112
	24	866755	924002	chr24:866755-924002
	24	1303407	1395782	chr24:1303407-1395782
	24	1582137	1637342	chr24:1582137-1637342
	24	1965747	2055167	chr24:1965747-2055167
	24	3718108	3857198	chr24:3718108-3857198
	24	35063924	35205502	chr24:35063924-35205502
	24	39309794	39367140	chr24:39309794-39367140
	24	40423209	40634312	chr24:40423209-40634312
	24	41187046	41482435	chr24:41187046-41482435
	3	723325	812606	chr3:723325-812606
	3	1001795	1092319	chr3:1001795-1092319
	3	1607710	1831538	chr3:1607710-1831538
	3	2197132	2263544	chr3:2197132-2263544
	3	2815784	2977158	chr3:2815784-2977158
	3	3041822	3107177	chr3:3041822-3107177
	3	13070722	13130505	chr3:13070722-13130505
	3	137339004	137444402	chr3:137339004-137444402
	3	163786587	163890900	chr3:163786587-163890900
	3	179228625	179302421	chr3:179228625-179302421
	3	210877033	210931401	chr3:210877033-210931401
	3	222280105	222457124	chr3:222280105-222457124
	3	223241639	223319656	chr3:223241639-223319656
	4	32844092	32927072	chr4:32844092-32927072
	4	40951612	41088541	chr4:40951612-41088541
	4	112191901	112254333	chr4:112191901-112254333
	4	112398957	112547935	chr4:112398957-112547935
	5	2351554	2407977	chr5:2351554-2407977
	5	8446961	8549678	chr5:8446961-8549678
	5	8628964	8690983	chr5:8628964-8690983
	5	30108101	30181334	chr5:30108101-30181334
	5	30393021	30513037	chr5:30393021-30513037
	5	39121763	39229408	chr5:39121763-39229408
	5	83058982	83126985	chr5:83058982-83126985
	6	113763030	113844362	chr6:113763030-113844362
	6	114193036	114270263	chr6:114193036-114270263
	6	114677237	114751686	chr6:114677237-114751686
	6	116321582	116541523	chr6:116321582-116541523
	7	22356745	22420277	chr7:22356745-22420277
	8	2217707	2432933	chr8:2217707-2432933
	8	57394030	57506586	chr8:57394030-57506586
	9	13489814	13568127	chr9:13489814-13568127
	9	13963855	14031234	chr9:13963855-14031234
	9	50613552	50714691	chr9:50613552-50714691
BAJ	1	48027986	48078789	chr1:48027986-48078789
	1	110320165	110387808	chr1:110320165-110387808
	1	157248715	157335919	chr1:157248715-157335919
	1	164099523	164181011	chr1:164099523-164181011
	1	239185878	239256562	chr1:239185878-239256562
	10	70516576	70613577	chr10:70516576-70613577
	10	70812118	71163355	chr10:70812118-71163355
	10	71597671	71727352	chr10:71597671-71727352
	10	72111897	72173841	chr10:72111897-72173841
	12	26238645	26333586	chr12:26238645-26333586
	12	52154585	52340271	chr12:52154585-52340271
	12	52972431	53032866	chr12:52972431-53032866
	14	58531868	58618471	chr14:58531868-58618471
	15	2867631	2955574	chr15:2867631-2955574
	15	11906518	11958867	chr15:11906518-11958867
	15	45553094	45683537	chr15:45553094-45683537
	17	70125911	70183289	chr17:70125911-70183289
	18	18850643	18944565	chr18:18850643-18944565
	18	46723508	46800175	chr18:46723508-46800175
	18	48203703	48998469	chr18:48203703-48998469
	18	67682366	67741722	chr18:67682366-67741722
	2	174314448	174388031	chr2:174314448-174388031
	2	198911485	198977808	chr2:198911485-198977808
	20	25792760	25897304	chr20:25792760-25897304
	20	27515497	27701558	chr20:27515497-27701558
	20	28306893	28388210	chr20:28306893-28388210
	20	50282456	50482738	chr20:50282456-50482738
	23	56920	184845	chr23:56920-184845
	25	2245918	2394381	chr25:2245918-2394381
	26	10380207	10463964	chr26:10380207-10463964
	3	114898957	114952771	chr3:114898957-114952771
	3	137339004	137444402	chr3:137339004-137444402
	3	163804213	163890900	chr3:163804213-163890900
	3	164447069	164569453	chr3:164447069-164569453
	3	206768349	206859418	chr3:206768349-206859418
	4	84175285	84241508	chr4:84175285-84241508
	5	8446961	8549678	chr5:8446961-8549678
	5	8628964	8688749	chr5:8628964-8688749
	5	39121763	39229408	chr5:39121763-39229408
	5	83058982	83126985	chr5:83058982-83126985
	5	96323528	96416708	chr5:96323528-96416708
	5	100887347	100971945	chr5:100887347-100971945
	6	40654578	41598767	chr6:40654578-41598767
	6	74635614	74687088	chr6:74635614-74687088
	6	78669408	78748344	chr6:78669408-78748344
	7	22123618	22188351	chr7:22123618-22188351
	7	22362732	22428620	chr7:22362732-22428620
	7	22527115	22630437	chr7:22527115-22630437
	8	2217707	2424190	chr8:2217707-2424190
	9	63058056	63108835	chr9:63058056-63108835
BSB	1	65556345	65627908	chr1:65556345-65627908
	1	65672804	65810228	chr1:65672804-65810228
	1	110269586	110387808	chr1:110269586-110387808
	1	179071199	179150800	chr1:179071199-179150800
	1	239185878	239256562	chr1:239185878-239256562
	1	259520908	259580523	chr1:259520908-259580523
	10	6806016	6880020	chr10:6806016-6880020
	10	70516576	70681309	chr10:70516576-70681309
	10	70844456	71029548	chr10:70844456-71029548
	10	72111897	72170827	chr10:72111897-72170827
	11	49589437	49657398	chr11:49589437-49657398
	12	52154585	52222887	chr12:52154585-52222887
	14	58557157	58617736	chr14:58557157-58617736
	15	45486311	45620372	chr15:45486311-45620372
	16	71578744	71658493	chr16:71578744-71658493
	17	70135459	70275493	chr17:70135459-70275493
	2	215567991	215643039	chr2:215567991-215643039
	20	119119	597926	chr20:119119-597926
	20	25836242	25938002	chr20:25836242-25938002
	20	27513239	27647988	chr20:27513239-27647988
	20	50334165	50479351	chr20:50334165-50479351
	21	7022120	7072691	chr21:7022120-7072691
	21	41109514	41162133	chr21:41109514-41162133
	22	2980041	3143081	chr22:2980041-3143081
	22	50282225	50342220	chr22:50282225-50342220
	25	2245918	2394381	chr25:2245918-2394381
	26	3853209	3905191	chr26:3853209-3905191
	3	13070722	13123880	chr3:13070722-13123880
	3	137339004	137444402	chr3:137339004-137444402
	3	163786587	163890900	chr3:163786587-163890900
	3	179228625	179302421	chr3:179228625-179302421
	4	14705267	14757621	chr4:14705267-14757621
	4	32844092	32927072	chr4:32844092-32927072
	4	39323703	39662608	chr4:39323703-39662608
	4	40704620	41002382	chr4:40704620-41002382
	4	41049577	41102151	chr4:41049577-41102151
	4	112191901	112254333	chr4:112191901-112254333
	5	8628964	8690983	chr5:8628964-8690983
	5	39121763	39229190	chr5:39121763-39229190
	5	49566039	49616358	chr5:49566039-49616358
	5	83058982	83126985	chr5:83058982-83126985
	7	22306738	22668288	chr7:22306738-22668288
	8	2217707	2377022	chr8:2217707-2377022
	8	3373021	3517172	chr8:3373021-3517172
	9	26546311	26598832	chr9:26546311-26598832
CLS	1	123073	176918	chr1:123073-176918
	1	626498	762829	chr1:626498-762829
	1	110238914	110391978	chr1:110238914-110391978
	1	153572140	153633919	chr1:153572140-153633919
	1	157248715	157335919	chr1:157248715-157335919
	1	239181622	239256562	chr1:239181622-239256562
	1	259520908	259580523	chr1:259520908-259580523
	10	70516576	70571711	chr10:70516576-70571711
	10	70788213	71081192	chr10:70788213-71081192
	10	71105536	71312000	chr10:71105536-71312000
	10	71645892	71715120	chr10:71645892-71715120
	10	71905676	72022109	chr10:71905676-72022109
	10	72111897	72183447	chr10:72111897-72183447
	10	85859951	85926178	chr10:85859951-85926178
	12	47514314	47588540	chr12:47514314-47588540
[truncated: 312 more rows]

## Sheet: Supplementary Table S10
Supplementary Table S10.Group-specific of 1217 CNV regions for diversity analysis. CNVRs with a variance across regions of ≥0.2 are in bold.
No. CNVR	Location	CNV count						CNV frequencies
		No.CNV events	Eastern-Central Asia	Western Asia	Africa	Europe	CNVs/Samples	Eastern-Central Asia (778)	Western Asia (175)	Africa (120)	European (695)	Variance
CNVR1	chr10:70305323-71350880	1497	641	142	112	600	0.8457	0.8239	0.8114	0.9333	0.8633	0.003
CNVR2	chr10:71532092-72183447	614	258	56	30	268	0.3468	0.3316	0.32	0.25	0.3856	0.0031
CNVR3	chr5:8435142-8788614	525	205	124	106	88	0.2966	0.2635	0.7086	0.8833	0.1266	0.1286
CNVR4	chr20:49766578-50482738	489	203	82	20	184	0.2763	0.2609	0.4686	0.1667	0.2647	0.0162
CNVR5	chr8:2217707-2432933	450	259	37	26	128	0.2542	0.3329	0.2114	0.2167	0.1842	0.0044
CNVR6	chr24:207996-1741263	435	358	9	10	58	0.2458	0.4602	0.0514	0.0833	0.0835	0.0378
CNVR7	chr3:70733-2501081	430	352	5	9	64	0.2429	0.4524	0.0286	0.075	0.0921	0.0382
CNVR8	chr5:82795185-83474156	422	155	40	38	189	0.2384	0.1992	0.2286	0.3167	0.2719	0.0026
CNVR9	chr3:163449329-165149410	401	127	33	31	210	0.2266	0.1632	0.1886	0.2583	0.3022	0.0041
CNVR10	chr3:137339004-137444402	397	166	48	20	163	0.2243	0.2134	0.2743	0.1667	0.2345	0.002
CNVR11	chr17:70125911-72243691	371	279	24	14	54	0.2096	0.3586	0.1371	0.1167	0.0777	0.016
CNVR12	chr24:40414678-41970932	350	278	8	9	55	0.1977	0.3573	0.0457	0.075	0.0791	0.0213
CNVR13	chr7:21951811-22734425	322	161	48	19	94	0.1819	0.2069	0.2743	0.1583	0.1353	0.0038
CNVR14	chr18:67189442-68405738	305	244	5	9	47	0.1723	0.3136	0.0286	0.075	0.0676	0.0169
CNVR15	chr9:13231837-14267706	291	251	5	4	31	0.1644	0.3226	0.0286	0.0333	0.0446	0.0207
CNVR16	chr20:27496937-27717499	284	155	38	11	80	0.1605	0.1992	0.2171	0.0917	0.1151	0.0038
CNVR17	chr22:49749610-50578245	282	219	6	3	54	0.1593	0.2815	0.0343	0.025	0.0777	0.0144
CNVR18	chr5:38855797-39244039	278	94	45	29	109	0.1571	0.1208	0.2571	0.2417	0.1568	0.0043
CNVR19	chr4:112186771-112627060	272	90	55	4	123	0.1537	0.1157	0.3143	0.0333	0.177	0.014
CNVR20	chr12:52135136-52407392	238	82	66	55	35	0.1345	0.1054	0.3771	0.4583	0.0504	0.0401
CNVR21	chr3:2657997-3985127	232	186	8	3	35	0.1311	0.2391	0.0457	0.025	0.0504	0.01
CNVR22	chr15:45486311-45696160	225	132	43	24	26	0.1271	0.1697	0.2457	0.2	0.0374	0.008
CNVR23	chr16:71176162-71689081	207	157	6	8	36	0.1169	0.2018	0.0343	0.0667	0.0518	0.0059
CNVR24	chr1:239181622-239266757	190	42	120	28	0	0.1073	0.054	0.6857	0.2333	0	0.0969
CNVR25	chr3:13070722-13136653	189	72	20	22	75	0.1068	0.0925	0.1143	0.1833	0.1079	0.0016
CNVR26	chr1:65534-1236506	188	163	1	4	20	0.1062	0.2095	0.0057	0.0333	0.0288	0.0089
CNVR27	chr6:115944976-116838627	178	152	1	3	22	0.1006	0.1954	0.0057	0.025	0.0317	0.0077
CNVR28	chr13:52934541-54163369	160	132	1	1	26	0.0904	0.1697	0.0057	0.0083	0.0374	0.006
CNVR29	chr25:1943058-2715391	148	82	25	10	31	0.0836	0.1054	0.1429	0.0833	0.0446	0.0017
CNVR30	chr3:223030059-223916272	142	131	1	3	7	0.0802	0.1684	0.0057	0.025	0.0101	0.0061
CNVR31	chr12:78205719-79003249	135	124	0	1	10	0.0763	0.1594	0	0.0083	0.0144	0.0058
CNVR32	chr11:33570769-34537751	124	118	3	0	3	0.0701	0.1517	0.0171	0	0.0043	0.0053
CNVR33	chr1:157217112-157441143	123	74	4	5	40	0.0695	0.0951	0.0229	0.0417	0.0576	0.0009
CNVR34	chr1:110238914-110414616	112	55	17	12	28	0.0633	0.0707	0.0971	0.1	0.0403	0.0008
CNVR35	chr10:85623337-86116342	112	93	3	1	15	0.0633	0.1195	0.0171	0.0083	0.0216	0.0027
CNVR36	chr14:13114178-13569483	112	98	5	0	9	0.0633	0.126	0.0286	0	0.0129	0.0033
CNVR37	chr3:179152761-179302421	103	36	16	16	35	0.0582	0.0463	0.0914	0.1333	0.0504	0.0017
CNVR38	chr19:59551810-59994964	98	83	2	2	11	0.0554	0.1067	0.0114	0.0167	0.0158	0.0021
CNVR39	chr21:49041882-49903071	97	81	2	2	12	0.0548	0.1041	0.0114	0.0167	0.0173	0.002
CNVR40	chr20:28151226-28420685	93	40	6	4	42	0.0525	0.0514	0.0343	0.0333	0.0604	0.0002
CNVR41	chr19:58390553-59318158	84	73	1	0	10	0.0475	0.0938	0.0057	0	0.0144	0.0019
CNVR42	chr12:48220438-48615797	80	71	2	1	6	0.0452	0.0913	0.0114	0.0083	0.0086	0.0017
CNVR43	chr14:59656126-59925245	79	35	15	2	27	0.0446	0.045	0.0857	0.0167	0.0388	0.0008
CNVR44	chr20:25246047-25604482	76	33	12	7	24	0.0429	0.0424	0.0686	0.0583	0.0345	0.0002
CNVR45	chr6:114474784-114959462	73	57	2	1	13	0.0412	0.0733	0.0114	0.0083	0.0187	0.0009
CNVR46	chr4:32821643-32927072	68	38	12	12	6	0.0384	0.0488	0.0686	0.1	0.0086	0.0015
CNVR47	chr20:26835798-26952262	64	32	6	5	21	0.0362	0.0411	0.0343	0.0417	0.0302	0
CNVR48	chr12:47488933-47686939	62	55	0	0	7	0.035	0.0707	0	0	0.0101	0.0012
CNVR49	chr12:77495964-77960517	60	54	0	1	5	0.0339	0.0694	0	0.0083	0.0072	0.001
CNVR50	chr3:206768349-206880308	59	30	8	8	13	0.0333	0.0386	0.0457	0.0667	0.0187	0.0004
CNVR51	chr14:58110222-58619728	59	32	3	2	21	0.0333	0.0411	0.0171	0.0167	0.0302	0.0001
CNVR52	chr24:3431938-3859573	59	54	1	0	4	0.0333	0.0694	0.0057	0	0.0058	0.0011
CNVR53	chr6:64017612-64288853	59	8	0	0	51	0.0333	0.0103	0	0	0.0734	0.0012
CNVR54	chr11:50317345-50776996	57	48	1	2	6	0.0322	0.0617	0.0057	0.0167	0.0086	0.0007
CNVR55	chr3:222228761-222541030	55	42	2	0	11	0.0311	0.054	0.0114	0	0.0158	0.0005
CNVR56	chr19:60120584-60428014	51	40	0	2	9	0.0288	0.0514	0	0.0167	0.0129	0.0005
CNVR57	chr6:113576194-113926543	51	46	0	2	3	0.0288	0.0591	0	0.0167	0.0043	0.0007
CNVR58	chr21:47603872-48029257	49	40	1	1	7	0.0277	0.0514	0.0057	0.0083	0.0101	0.0005
CNVR59	chr11:49535811-49657398	48	18	16	1	13	0.0271	0.0231	0.0914	0.0083	0.0187	0.0014
CNVR60	chr20:25792760-25938002	47	7	1	7	32	0.0266	0.009	0.0057	0.0583	0.046	0.0007
CNVR61	chr11:54661020-55002034	46	44	0	0	2	0.026	0.0566	0	0	0.0029	0.0008
CNVR62	chr3:54329368-55139603	44	17	5	3	19	0.0249	0.0219	0.0286	0.025	0.0273	0
CNVR63	chr15:76236477-76665697	42	7	6	2	27	0.0237	0.009	0.0343	0.0167	0.0388	0.0002
CNVR64	chr17:20808445-22949740	42	8	4	8	22	0.0237	0.0103	0.0229	0.0667	0.0317	0.0006
CNVR65	chr22:2590995-3460614	40	18	3	8	10	0.0226	0.0231	0.0171	0.0667	0.0144	0.0006
CNVR66	chr3:219970540-220354580	40	36	0	0	4	0.0226	0.0463	0	0	0.0058	0.0005
CNVR67	chr21:36816604-38723752	38	23	1	1	13	0.0215	0.0296	0.0057	0.0083	0.0187	0.0001
CNVR68	chr10:41182275-41735517	38	6	0	0	32	0.0215	0.0077	0	0	0.046	0.0005
CNVR69	chr14:8970-593345	37	0	0	2	35	0.0209	0	0	0.0167	0.0504	0.0006
CNVR70	chr1:160900434-160995074	36	31	5	0	0	0.0203	0.0398	0.0286	0	0	0.0004
CNVR71	chr4:118021124-118627017	35	28	0	0	7	0.0198	0.036	0	0	0.0101	0.0003
CNVR72	chr6:73923985-74222743	35	33	2	0	0	0.0198	0.0424	0.0114	0	0	0.0004
CNVR73	chr11:49874687-50106951	34	25	1	2	6	0.0192	0.0321	0.0057	0.0167	0.0086	0.0001
CNVR74	chr22:50678264-50774740	34	31	0	0	3	0.0192	0.0398	0	0	0.0043	0.0004
CNVR75	chr26:5786885-11423020	34	9	2	0	23	0.0192	0.0116	0.0114	0	0.0331	0.0002
CNVR76	chr10:39291775-39595659	32	23	0	5	4	0.0181	0.0296	0	0.0417	0.0058	0.0004
CNVR77	chr15:10439583-11108577	32	4	7	6	15	0.0181	0.0051	0.04	0.05	0.0216	0.0004
CNVR78	chr15:2154298-3006527	32	4	4	13	11	0.0181	0.0051	0.0229	0.1083	0.0158	0.0022
CNVR79	chr16:70878783-70980035	32	22	1	2	7	0.0181	0.0283	0.0057	0.0167	0.0101	0.0001
CNVR80	chr12:49030345-49531886	32	32	0	0	0	0.0181	0.0411	0	0	0	0.0004
CNVR81	chr9:50613552-50714691	31	7	1	6	17	0.0175	0.009	0.0057	0.05	0.0245	0.0004
CNVR82	chr1:262868351-263283551	30	27	0	0	3	0.0169	0.0347	0	0	0.0043	0.0003
CNVR83	chr19:50310601-50581757	30	28	1	0	1	0.0169	0.036	0.0057	0	0.0014	0.0003
CNVR84	chr4:3720014-3822031	30	0	0	0	30	0.0169	0	0	0	0.0432	0.0005
CNVR85	chr17:3546467-3632135	29	0	4	1	24	0.0164	0	0.0229	0.0083	0.0345	0.0002
CNVR86	chr1:152579361-152679838	29	0	0	0	29	0.0164	0	0	0	0.0417	0.0004
CNVR87	chr16:70466632-70741846	29	23	1	0	5	0.0164	0.0296	0.0057	0	0.0072	0.0002
CNVR88	chr9:14408702-14949967	29	27	0	0	2	0.0164	0.0347	0	0	0.0029	0.0003
CNVR89	chr6:78318499-79129352	28	8	2	4	14	0.0158	0.0103	0.0114	0.0333	0.0201	0.0001
CNVR90	chr16:46773182-47249038	28	9	4	7	8	0.0158	0.0116	0.0229	0.0583	0.0115	0.0005
CNVR91	chr24:38956366-39092785	28	26	1	1	0	0.0158	0.0334	0.0057	0.0083	0	0.0002
CNVR92	chr1:65493888-65845642	28	17	2	1	8	0.0158	0.0219	0.0114	0.0083	0.0115	0
CNVR93	chr5:40808806-41365463	28	24	1	0	3	0.0158	0.0308	0.0057	0	0.0043	0.0002
CNVR94	chr15:12496281-12761709	26	11	7	2	6	0.0147	0.0141	0.04	0.0167	0.0086	0.0002
CNVR95	chr22:1341151-1899190	26	13	2	7	4	0.0147	0.0167	0.0114	0.0583	0.0058	0.0006
CNVR96	chr1:251790423-251855075	26	26	0	0	0	0.0147	0.0334	0	0	0	0.0003
CNVR97	chr15:80404200-80672508	26	17	0	0	9	0.0147	0.0219	0	0	0.0129	0.0001
CNVR98	chr19:48337497-48585230	26	24	0	0	2	0.0147	0.0308	0	0	0.0029	0.0002
CNVR99	chr2:247759637-248110935	26	26	0	0	0	0.0147	0.0334	0	0	0	0.0003
CNVR100	chr20:119119-1034629	26	14	3	2	7	0.0147	0.018	0.0171	0.0167	0.0101	0
CNVR101	chr1:158193900-158917393	25	10	0	6	9	0.0141	0.0129	0	0.05	0.0129	0.0005
CNVR102	chr14:13953714-14206630	24	23	1	0	0	0.0136	0.0296	0.0057	0	0	0.0002
CNVR103	chr5:17563997-17928382	24	22	0	0	2	0.0136	0.0283	0	0	0.0029	0.0002
CNVR104	chr21:18852604-19340830	23	6	0	3	14	0.013	0.0077	0	0.025	0.0201	0.0001
CNVR105	chr5:18793944-19008495	22	18	0	1	3	0.0124	0.0231	0	0.0083	0.0043	0.0001
CNVR106	chr14:47463415-47585007	21	21	0	0	0	0.0119	0.027	0	0	0	0.0002
CNVR107	chr21:48248231-48914201	21	18	1	0	2	0.0119	0.0231	0.0057	0	0.0029	0.0001
CNVR108	chr1:262049847-262345609	20	19	0	0	1	0.0113	0.0244	0	0	0.0014	0.0001
CNVR109	chr19:48765922-48985590	20	20	0	0	0	0.0113	0.0257	0	0	0	0.0002
CNVR110	chr2:248690728-248915488	20	18	0	0	2	0.0113	0.0231	0	0	0.0029	0.0001
CNVR111	chr21:44344148-44770710	20	19	0	0	1	0.0113	0.0244	0	0	0.0014	0.0001
CNVR112	chr3:114898957-114952771	20	20	0	0	0	0.0113	0.0257	0	0	0	0.0002
CNVR113	chr3:137762161-137874777	20	0	0	0	20	0.0113	0	0	0	0.0288	0.0002
CNVR114	chr5:2339427-2410487	20	15	0	0	5	0.0113	0.0193	0	0	0.0072	0.0001
CNVR115	chr11:2701063-2916591	19	0	0	18	1	0.0107	0	0	0.15	0.0014	0.0056
CNVR116	chr18:63622567-63723903	19	16	0	1	2	0.0107	0.0206	0	0.0083	0.0029	0.0001
CNVR117	chr11:61698995-61929261	19	17	0	0	2	0.0107	0.0219	0	0	0.0029	0.0001
CNVR118	chr18:32021502-32144614	19	17	1	0	1	0.0107	0.0219	0.0057	0	0.0014	0.0001
CNVR119	chr2:462099-944335	19	18	0	0	1	0.0107	0.0231	0	0	0.0014	0.0001
CNVR120	chr21:42767487-43220618	19	17	0	0	2	0.0107	0.0219	0	0	0.0029	0.0001
CNVR121	chr5:102546388-102803004	19	0	0	0	19	0.0107	0	0	0	0.0273	0.0002
CNVR122	chr9:15075368-15526023	19	18	0	0	1	0.0107	0.0231	0	0	0.0014	0.0001
CNVR123	chr5:82427956-82661855	18	5	2	2	9	0.0102	0.0064	0.0114	0.0167	0.0129	0
CNVR124	chr15:9972138-10229148	18	1	4	4	9	0.0102	0.0013	0.0229	0.0333	0.0129	0.0002
CNVR125	chr1:2890470-3160391	18	17	0	0	1	0.0102	0.0219	0	0	0.0014	0.0001
CNVR126	chr15:65017-1714796	18	13	1	1	3	0.0102	0.0167	0.0057	0.0083	0.0043	0
CNVR127	chr15:77002409-77243349	18	17	0	0	0	0.0102	0.0219	0	0	0	0.0001
CNVR128	chr17:68774442-69144909	18	16	1	0	1	0.0102	0.0206	0.0057	0	0.0014	0.0001
CNVR129	chr22:49433020-49644407	18	14	0	0	4	0.0102	0.018	0	0	0.0058	0.0001
CNVR130	chr10:7346262-7948673	17	3	3	3	8	0.0096	0.0039	0.0171	0.025	0.0115	0.0001
CNVR131	chr10:85088986-85443662	17	14	0	0	3	0.0096	0.018	0	0	0.0043	0.0001
CNVR132	chr17:23092676-25117052	17	5	0	0	12	0.0096	0.0064	0	0	0.0173	0.0001
CNVR133	chr20:28668714-28763476	17	2	0	0	15	0.0096	0.0026	0	0	0.0216	0.0001
CNVR134	chr7:34228132-34301202	17	13	0	0	4	0.0096	0.0167	0	0	0.0058	0.0001
CNVR135	chr5:16390213-16781529	16	14	0	1	1	0.009	0.018	0	0.0083	0.0014	0.0001
CNVR136	chr17:26673920-27030812	16	6	0	2	8	0.009	0.0077	0	0.0167	0.0115	0
CNVR137	chr22:2036387-2446633	16	5	3	4	4	0.009	0.0064	0.0171	0.0333	0.0058	0.0002
CNVR138	chr1:261294390-261396569	16	16	0	0	0	0.009	0.0206	0	0	0	0.0001
CNVR139	chr15:19060244-19277862	16	14	0	0	2	0.009	0.018	0	0	0.0029	0.0001
CNVR140	chr18:44615744-44803206	16	0	2	0	14	0.009	0	0.0114	0	0.0201	0.0001
CNVR141	chr2:194307665-194494384	16	1	0	0	15	0.009	0.0013	0	0	0.0216	0.0001
CNVR142	chr8:57394030-57509714	16	15	0	0	1	0.009	0.0193	0	0	0.0014	0.0001
CNVR143	chr8:90078086-90238984	16	16	0	0	0	0.009	0.0206	0	0	0	0.0001
CNVR144	chr3:88373122-88707905	15	0	0	7	8	0.0085	0	0	0.0583	0.0115	0.0008
CNVR145	chr14:59157578-59288356	15	12	1	1	1	0.0085	0.0154	0.0057	0.0083	0.0014	0
CNVR146	chr15:11674205-11998726	15	2	0	1	12	0.0085	0.0026	0	0.0083	0.0173	0.0001
CNVR147	chr1:121325112-121624589	15	0	0	0	15	0.0085	0	0	0	0.0216	0.0001
CNVR148	chr1:149578633-150544234	15	5	3	0	7	0.0085	0.0064	0.0171	0	0.0101	0.0001
CNVR149	chr11:34724348-34847823	15	13	1	0	1	0.0085	0.0167	0.0057	0	0.0014	0.0001
CNVR150	chr2:243745137-243848835	15	13	0	0	2	0.0085	0.0167	0	0	0.0029	0.0001
CNVR151	chr21:39426052-39542550	15	13	0	0	2	0.0085	0.0167	0	0	0.0029	0.0001
CNVR152	chr23:545949-849877	15	13	0	0	2	0.0085	0.0167	0	0	0.0029	0.0001
CNVR153	chr6:3204962-3412650	15	0	0	0	15	0.0085	0	0	0	0.0216	0.0001
CNVR154	chr9:66109640-66182276	15	0	0	0	15	0.0085	0	0	0	0.0216	0.0001
CNVR155	chr17:1463215-1608980	14	3	3	3	5	0.0079	0.0039	0.0171	0.025	0.0072	0.0001
CNVR156	chr18:18831041-18944565	14	4	7	1	2	0.0079	0.0051	0.04	0.0083	0.0029	0.0003
CNVR157	chr23:15234737-15571569	14	13	0	1	0	0.0079	0.0167	0	0.0083	0	0.0001
CNVR158	chr18:12191202-12634453	14	11	3	0	0	0.0079	0.0141	0.0171	0	0	0.0001
CNVR159	chr2:248351815-248488566	14	14	0	0	0	0.0079	0.018	0	0	0	0.0001
CNVR160	chr21:45542818-45702106	14	14	0	0	0	0.0079	0.018	0	0	0	0.0001
CNVR161	chr23:21790-227744	14	12	1	0	1	0.0079	0.0154	0.0057	0	0.0014	0
CNVR162	chr24:1937748-2077983	14	14	0	0	0	0.0079	0.018	0	0	0	0.0001
CNVR163	chr26:1207380-5311994	14	3	5	0	6	0.0079	0.0039	0.0286	0	0.0086	0.0002
CNVR164	chr6:42787757-42936486	14	14	0	0	0	0.0079	0.018	0	0	0	0.0001
CNVR165	chr1:131492711-131744252	13	5	2	2	4	0.0073	0.0064	0.0114	0.0167	0.0058	0
CNVR166	chr11:38449-1291189	13	8	0	4	1	0.0073	0.0103	0	0.0333	0.0014	0.0002
CNVR167	chr16:60122477-60579800	13	1	2	3	7	0.0073	0.0013	0.0114	0.025	0.0101	0.0001
CNVR168	chr18:37335066-37538031	13	5	0	2	6	0.0073	0.0064	0	0.0167	0.0086	0
CNVR169	chr25:21152180-21517273	13	3	3	1	6	0.0073	0.0039	0.0171	0.0083	0.0086	0
CNVR170	chr1:204491563-204565717	13	12	0	0	1	0.0073	0.0154	0	0	0.0014	0.0001
CNVR171	chr10:41960748-42081600	13	4	1	0	8	0.0073	0.0051	0.0057	0	0.0115	0
CNVR172	chr12:44819794-45053916	13	13	0	0	0	0.0073	0.0167	0	0	0	0.0001
CNVR173	chr17:62103382-62250037	13	12	1	0	0	0.0073	0.0154	0.0057	0	0	0.0001
CNVR174	chr22:47942623-48131787	13	11	0	0	2	0.0073	0.0141	0	0	0.0029	0
CNVR175	chr4:58883341-59220968	13	8	5	0	0	0.0073	0.0103	0.0286	0	0	0.0002
CNVR176	chr5:5482082-5580998	13	13	0	0	0	0.0073	0.0167	0	0	0	0.0001
CNVR177	chr3:148522652-148603183	12	11	0	1	0	0.0068	0.0141	0	0.0083	0	0
CNVR178	chr3:87755048-88192129	12	10	0	1	1	0.0068	0.0129	0	0.0083	0.0014	0
CNVR179	chr9:10250464-10688793	12	0	5	3	4	0.0068	0	0.0286	0.025	0.0058	0.0002
CNVR180	chr1:263772088-263950902	12	11	0	0	1	0.0068	0.0141	0	0	0.0014	0
CNVR181	chr11:9099474-9381998	12	11	1	0	0	0.0068	0.0141	0.0057	0	0	0
CNVR182	chr14:24870653-24956753	12	0	0	0	12	0.0068	0	0	0	0.0173	0.0001
CNVR183	chr16:44543650-44677226	12	9	1	0	2	0.0068	0.0116	0.0057	0	0.0029	0
CNVR184	chr17:44127583-44297606	12	12	0	0	0	0.0068	0.0154	0	0	0	0.0001
CNVR185	chr18:52109822-52228147	12	12	0	0	0	0.0068	0.0154	0	0	0	0.0001
CNVR186	chr3:212873140-212944381	12	12	0	0	0	0.0068	0.0154	0	0	0	0.0001
CNVR187	chr3:7893267-8157416	12	12	0	0	0	0.0068	0.0154	0	0	0	0.0001
CNVR188	chr6:115206539-115376776	12	10	0	0	2	0.0068	0.0129	0	0	0.0029	0
CNVR189	chr17:37689764-38306516	11	1	3	1	6	0.0062	0.0013	0.0171	0.0083	0.0086	0
CNVR190	chr18:50850742-51082179	11	1	1	1	8	0.0062	0.0013	0.0057	0.0083	0.0115	0
CNVR191	chr25:10968698-11214148	11	1	0	2	8	0.0062	0.0013	0	0.0167	0.0115	0.0001
CNVR192	chr1:242059404-242300122	11	0	0	0	11	0.0062	0	0	0	0.0158	0.0001
CNVR193	chr14:10733150-10977805	11	11	0	0	0	0.0062	0.0141	0	0	0	0
CNVR194	chr18:47705130-47812056	11	11	0	0	0	0.0062	0.0141	0	0	0	0
CNVR195	chr18:63998528-64082624	11	9	1	0	1	0.0062	0.0116	0.0057	0	0.0014	0
CNVR196	chr19:52423364-52608743	11	11	0	0	0	0.0062	0.0141	0	0	0	0
CNVR197	chr21:7022120-7072691	11	11	0	0	0	0.0062	0.0141	0	0	0	0
CNVR198	chr25:21675309-21895555	11	10	0	0	1	0.0062	0.0129	0	0	0.0014	0
CNVR199	chr26:26231501-26308966	11	11	0	0	0	0.0062	0.0141	0	0	0	0
CNVR200	chr3:213155742-213493432	11	11	0	0	0	0.0062	0.0141	0	0	0	0
CNVR201	chr3:217677601-217808786	11	10	0	0	1	0.0062	0.0129	0	0	0.0014	0
CNVR202	chr5:104147833-104948713	11	11	0	0	0	0.0062	0.0141	0	0	0	0
CNVR203	chr8:42158683-42572637	11	3	0	0	8	0.0062	0.0039	0	0	0.0115	0
CNVR204	chr2:20267818-20760180	10	3	1	1	5	0.0056	0.0039	0.0057	0.0083	0.0072	0
CNVR205	chr14:57175491-57460294	10	7	0	1	2	0.0056	0.009	0	0.0083	0.0029	0
CNVR206	chr16:49203829-49794590	10	4	0	3	3	0.0056	0.0051	0	0.025	0.0043	0.0001
CNVR207	chr16:51651517-51788353	10	2	4	2	2	0.0056	0.0026	0.0229	0.0167	0.0029	0.0001
CNVR208	chr17:654382-1228125	10	1	1	4	4	0.0056	0.0013	0.0057	0.0333	0.0058	0.0002
CNVR209	chr22:25726472-25861512	10	7	0	1	2	0.0056	0.009	0	0.0083	0.0029	0
CNVR210	chr1:10745944-10994508	10	10	0	0	0	0.0056	0.0129	0	0	0	0
CNVR211	chr16:42587387-42691399	10	9	0	0	1	0.0056	0.0116	0	0	0.0014	0
CNVR212	chr20:30520719-30739449	10	9	0	0	1	0.0056	0.0116	0	0	0.0014	0
CNVR213	chr3:86295573-86354989	10	10	0	0	0	0.0056	0.0129	0	0	0	0
CNVR214	chr4:112884227-113090106	10	9	0	0	1	0.0056	0.0116	0	0	0.0014	0
CNVR215	chr5:24975604-25105820	10	10	0	0	0	0.0056	0.0129	0	0	0	0
CNVR216	chr5:4343812-4467220	10	10	0	0	0	0.0056	0.0129	0	0	0	0
CNVR217	chr6:65101203-65328277	10	10	0	0	0	0.0056	0.0129	0	0	0	0
CNVR218	chr9:63058056-63558008	10	7	0	0	3	0.0056	0.009	0	0	0.0043	0
CNVR219	chr9:6609243-6810204	10	2	0	1	7	0.0056	0.0026	0	0.0083	0.0101	0
CNVR220	chr1:147743618-147853717	9	1	0	1	7	0.0051	0.0013	0	0.0083	0.0101	0
CNVR221	chr1:48679485-48844899	9	1	0	1	7	0.0051	0.0013	0	0.0083	0.0101	0
CNVR222	chr10:42865190-43557131	9	0	1	3	5	0.0051	0	0.0057	0.025	0.0072	0.0001
CNVR223	chr16:47409606-47686051	9	3	1	2	3	0.0051	0.0039	0.0057	0.0167	0.0043	0
CNVR224	chr1:132249976-132387561	9	2	2	0	5	0.0051	0.0026	0.0114	0	0.0072	0
CNVR225	chr1:209746895-209833952	9	0	9	0	0	0.0051	0	0.0514	0	0	0.0007
CNVR226	chr13:69447220-69515367	9	9	0	0	0	0.0051	0.0116	0	0	0	0
CNVR227	chr14:42833965-42928121	9	8	0	0	1	0.0051	0.0103	0	0	0.0014	0
CNVR228	chr16:31598950-31891338	9	9	0	0	0	0.0051	0.0116	0	0	0	0
CNVR229	chr18:15689051-15757184	9	9	0	0	0	0.0051	0.0116	0	0	0	0
CNVR230	chr2:1701982-1957905	9	9	0	0	0	0.0051	0.0116	0	0	0	0
CNVR231	chr2:232409735-232501892	9	9	0	0	0	0.0051	0.0116	0	0	0	0
CNVR232	chr2:85065101-85293672	9	3	1	0	5	0.0051	0.0039	0.0057	0	0.0072	0
CNVR233	chr21:41106863-41162133	9	5	1	0	2	0.0051	0.0064	0.0057	0	0.0029	0
CNVR234	chr3:162510504-163102411	9	9	0	0	0	0.0051	0.0116	0	0	0	0
CNVR235	chr8:41019390-41545087	9	6	0	0	3	0.0051	0.0077	0	0	0.0043	0
CNVR236	chr9:16296551-16381360	9	7	0	0	2	0.0051	0.009	0	0	0.0029	0
CNVR237	chr1:166586579-167998515	8	3	1	1	3	0.0045	0.0039	0.0057	0.0083	0.0043	0
CNVR238	chr1:194235823-194297124	8	7	0	1	0	0.0045	0.009	0	0.0083	0	0
CNVR239	chr6:7963881-8107660	8	0	1	1	6	0.0045	0	0.0057	0.0083	0.0086	0
CNVR240	chr9:65362004-65651940	8	1	1	2	4	0.0045	0.0013	0.0057	0.0167	0.0058	0
CNVR241	chr12:101025-1045212	8	6	0	2	0	0.0045	0.0077	0	0.0167	0	0.0001
CNVR242	chr13:18985629-19250366	8	3	0	1	4	0.0045	0.0039	0	0.0083	0.0058	0
CNVR243	chr18:49456102-49643421	8	2	1	3	2	0.0045	0.0026	0.0057	0.025	0.0029	0.0001
CNVR244	chr18:51602100-51915414	8	0	0	2	6	0.0045	0	0	0.0167	0.0086	0.0001
CNVR245	chr1:220147771-220293891	8	2	0	0	6	0.0045	0.0026	0	0	0.0086	0
CNVR246	chr11:18800431-18850483	8	7	1	0	0	0.0045	0.009	0.0057	0	0	0
CNVR247	chr22:4270730-4321146	8	0	0	0	8	0.0045	0	0	0	0.0115	0
CNVR248	chr23:28347077-28405593	8	5	3	0	0	0.0045	0.0064	0.0171	0	0	0.0001
CNVR249	chr24:39309794-39528222	8	4	0	0	4	0.0045	0.0051	0	0	0.0058	0
CNVR250	chr26:16451325-16580409	8	2	4	0	2	0.0045	0.0026	0.0229	0	0.0029	0.0001
CNVR251	chr3:218362525-218659817	8	2	0	0	6	0.0045	0.0026	0	0	0.0086	0
CNVR252	chr4:41395457-41606708	8	5	2	0	1	0.0045	0.0064	0.0114	0	0.0014	0
CNVR253	chr5:64494232-64579630	8	8	0	0	0	0.0045	0.0103	0	0	0	0
CNVR254	chr5:96273113-97861085	8	3	3	1	1	0.0045	0.0039	0.0171	0.0083	0.0014	0
CNVR255	chr6:21737289-21803711	8	0	0	0	8	0.0045	0	0	0	0.0115	0
CNVR256	chr6:8217569-8357003	8	4	0	0	4	0.0045	0.0051	0	0	0.0058	0
CNVR257	chr7:36985925-37077609	8	2	1	0	5	0.0045	0.0026	0.0057	0	0.0072	0
CNVR258	chr4:83728083-84347346	7	2	1	3	1	0.004	0.0026	0.0057	0.025	0.0014	0.0001
CNVR259	chr6:75928167-76073145	7	0	2	2	3	0.004	0	0.0114	0.0167	0.0043	0.0001
CNVR260	chr10:36912824-37955666	7	2	1	1	3	0.004	0.0026	0.0057	0.0083	0.0043	0
CNVR261	chr11:2191288-2406074	7	2	3	1	1	0.004	0.0026	0.0171	0.0083	0.0014	0.0001
CNVR262	chr12:12211490-12636979	7	1	0	1	5	0.004	0.0013	0	0.0083	0.0072	0
CNVR263	chr20:29631192-29872921	7	3	0	1	3	0.004	0.0039	0	0.0083	0.0043	0
CNVR264	chr1:173407605-173567358	7	1	0	0	6	0.004	0.0013	0	0	0.0086	0
CNVR265	chr1:259520908-259580523	7	4	1	0	2	0.004	0.0051	0.0057	0	0.0029	0
CNVR266	chr10:5846084-6250298	7	0	1	0	6	0.004	0	0.0057	0	0.0086	0
CNVR267	chr11:39815672-40114437	7	7	0	0	0	0.004	0.009	0	0	0	0
CNVR268	chr12:3001367-4828427	7	4	3	0	0	0.004	0.0051	0.0171	0	0	0.0001
CNVR269	chr12:47846416-48014424	7	6	0	0	1	0.004	0.0077	0	0	0.0014	0
CNVR270	chr13:42348775-42581234	7	4	2	0	1	0.004	0.0051	0.0114	0	0.0014	0
CNVR271	chr16:45544221-45932675	7	2	1	0	4	0.004	0.0026	0.0057	0	0.0058	0
CNVR272	chr2:123279828-123399858	7	1	0	0	6	0.004	0.0013	0	0	0.0086	0
CNVR273	chr2:191000005-191079182	7	5	2	0	0	0.004	0.0064	0.0114	0	0	0
CNVR274	chr2:42792430-42882330	7	7	0	0	0	0.004	0.009	0	0	0	0
CNVR275	chr21:375966-2281144	7	7	0	0	0	0.004	0.009	0	0	0	0
CNVR276	chr6:51386116-51758466	7	1	0	0	6	0.004	0.0013	0	0	0.0086	0
CNVR277	chr7:24359701-25142534	7	4	3	0	0	0.004	0.0051	0.0171	0	0	0.0001
CNVR278	chr1:27043519-27112825	6	1	2	1	2	0.0034	0.0013	0.0114	0.0083	0.0029	0
CNVR279	chr3:80796699-81120389	6	5	0	1	0	0.0034	0.0064	0	0.0083	0	0
CNVR280	chr10:38114399-38430823	6	0	2	1	3	0.0034	0	0.0114	0.0083	0.0043	0
CNVR281	chr15:9363344-9488618	6	1	0	2	3	0.0034	0.0013	0	0.0167	0.0043	0.0001
CNVR282	chr16:54165662-54776575	6	4	0	1	1	0.0034	0.0051	0	0.0083	0.0014	0
CNVR283	chr18:48203703-49204046	6	3	0	2	1	0.0034	0.0039	0	0.0167	0.0014	0.0001
CNVR284	chr20:33547785-34053353	6	3	1	1	1	0.0034	0.0039	0.0057	0.0083	0.0014	0
CNVR285	chr1:222388349-222696773	6	3	0	0	3	0.0034	0.0039	0	0	0.0043	0
CNVR286	chr1:27714269-27863268	6	6	0	0	0	0.0034	0.0077	0	0	0	0
CNVR287	chr10:6806016-7193421	6	2	0	0	4	0.0034	0.0026	0	0	0.0058	0
CNVR288	chr11:24115394-24196670	6	5	1	0	0	0.0034	0.0064	0.0057	0	0	0
CNVR289	chr13:62425794-62485091	6	6	0	0	0	0.0034	0.0077	0	0	0	0
CNVR290	chr14:12612324-12761260	6	6	0	0	0	0.0034	0.0077	0	0	0	0
CNVR291	chr17:8204-321595	6	4	0	0	2	0.0034	0.0051	0	0	0.0029	0
CNVR292	chr2:115879334-116123090	6	6	0	0	0	0.0034	0.0077	0	0	0	0
CNVR293	chr2:193833214-193924415	6	0	0	0	6	0.0034	0	0	0	0.0086	0
CNVR294	chr22:42935949-43103274	6	5	0	0	1	0.0034	0.0064	0	0	0.0014	0
CNVR295	chr22:5858489-5987247	6	0	0	0	6	0.0034	0	0	0	0.0086	0
CNVR296	chr24:35052842-35212984	6	5	0	0	1	0.0034	0.0064	0	0	0.0014	0
CNVR297	chr26:187190-879178	6	6	0	0	0	0.0034	0.0077	0	0	0	0
CNVR298	chr3:221043887-221178750	6	6	0	0	0	0.0034	0.0077	0	0	0	0
CNVR299	chr5:30108101-30513037	6	5	1	0	0	0.0034	0.0064	0.0057	0	0	0
CNVR300	chr6:114175716-114321136	6	5	0	0	1	0.0034	0.0064	0	0	0.0014	0
CNVR301	chr1:178555832-178721556	5	3	0	2	0	0.0028	0.0039	0	0.0167	0	0.0001
CNVR302	chr1:221601609-221977651	5	0	0	1	4	0.0028	0	0	0.0083	0.0058	0
CNVR303	chr3:204567181-204647557	5	3	0	2	0	0.0028	0.0039	0	0.0167	0	0.0001
CNVR304	chr8:73782464-73836593	5	0	2	1	2	0.0028	0	0.0114	0.0083	0.0029	0
CNVR305	chr9:10937719-11102092	5	1	1	2	1	0.0028	0.0013	0.0057	0.0167	0.0014	0.0001
CNVR306	chr9:64120141-64193207	5	0	0	5	0	0.0028	0	0	0.0417	0	0.0004
CNVR307	chr16:49931179-51171851	5	2	0	2	1	0.0028	0.0026	0	0.0167	0.0014	0.0001
CNVR308	chr16:52227825-52462383	5	2	1	1	1	0.0028	0.0026	0.0057	0.0083	0.0014	0
CNVR309	chr16:53893227-53993671	5	2	1	1	1	0.0028	0.0026	0.0057	0.0083	0.0014	0
CNVR310	chr1:104260926-104333787	5	0	5	0	0	0.0028	0	0.0286	0	0	0.0002
CNVR311	chr1:80924234-81188540	5	1	2	0	2	0.0028	0.0013	0.0114	0	0.0029	0
CNVR312	chr10:19992214-20053813	5	5	0	0	0	0.0028	0.0064	0	0	0	0
CNVR313	chr10:38635788-38999258	5	2	1	0	2	0.0028	0.0026	0.0057	0	0.0029	0
CNVR314	chr10:84753032-84918526	5	4	0	0	1	0.0028	0.0051	0	0	0.0014	0
CNVR315	chr12:35656443-35749502	5	0	0	0	5	0.0028	0	0	0	0.0072	0
CNVR316	chr12:40916256-41035039	5	4	1	0	0	0.0028	0.0051	0.0057	0	0	0
CNVR317	chr15:8924153-9065483	5	3	1	0	1	0.0028	0.0039	0.0057	0	0.0014	0
CNVR318	chr16:38720625-38797866	5	5	0	0	0	0.0028	0.0064	0	0	0	0
CNVR319	chr18:65778575-65910668	5	5	0	0	0	0.0028	0.0064	0	0	0	0
CNVR320	chr19:15296890-15480134	5	5	0	0	0	0.0028	0.0064	0	0	0	0
CNVR321	chr2:118401754-118528936	5	5	0	0	0	0.0028	0.0064	0	0	0	0
CNVR322	chr2:122866487-122994713	5	3	1	0	1	0.0028	0.0039	0.0057	0	0.0014	0
CNVR323	chr2:190633230-190937610	5	3	2	0	0	0.0028	0.0039	0.0114	0	0	0
CNVR324	chr2:238665439-238899341	5	5	0	0	0	0.0028	0.0064	0	0	0	0
CNVR325	chr20:10887461-11026185	5	5	0	0	0	0.0028	0.0064	0	0	0	0
CNVR326	chr20:16719932-16792218	5	4	0	0	1	0.0028	0.0051	0	0	0.0014	0
CNVR327	chr20:50792028-50879557	5	4	0	0	1	0.0028	0.0051	0	0	0.0014	0
CNVR328	chr23:60309675-60430993	5	2	3	0	0	0.0028	0.0026	0.0171	0	0	0.0001
CNVR329	chr24:26903368-27206736	5	5	0	0	0	0.0028	0.0064	0	0	0	0
CNVR330	chr24:34223398-34488250	5	5	0	0	0	0.0028	0.0064	0	0	0	0
CNVR331	chr24:37576787-37663792	5	5	0	0	0	0.0028	0.0064	0	0	0	0
CNVR332	chr26:28262421-28412045	5	5	0	0	0	0.0028	0.0064	0	0	0	0
CNVR333	chr3:210870015-210932492	5	5	0	0	0	0.0028	0.0064	0	0	0	0
CNVR334	chr4:110865396-111111527	5	5	0	0	0	0.0028	0.0064	0	0	0	0
CNVR335	chr4:14705267-14757621	5	2	0	0	3	0.0028	0.0026	0	0	0.0043	0
CNVR336	chr4:37876694-37948914	5	5	0	0	0	0.0028	0.0064	0	0	0	0
CNVR337	chr4:39163938-39662608	5	5	0	0	0	0.0028	0.0064	0	0	0	0
CNVR338	chr4:40704620-41102151	5	5	0	0	0	0.0028	0.0064	0	0	0	0
CNVR339	chr5:102372541-102430330	5	0	0	0	5	0.0028	0	0	0	0.0072	0
CNVR340	chr5:40453247-40699158	5	4	0	0	1	0.0028	0.0051	0	0	0.0014	0
CNVR341	chr6:4601375-5439243	5	0	5	0	0	0.0028	0	0.0286	0	0	0.0002
CNVR342	chr6:54356672-54426298	5	0	0	0	5	0.0028	0	0	0	0.0072	0
CNVR343	chr7:35525743-36321041	5	0	0	0	5	0.0028	0	0	0	0.0072	0
CNVR344	chr8:85098381-85152288	5	5	0	0	0	0.0028	0.0064	0	0	0	0
CNVR345	chr8:88537174-88622261	5	3	0	0	2	0.0028	0.0039	0	0	0.0029	0
CNVR346	chr9:68002925-68127805	5	0	0	0	5	0.0028	0	0	0	0.0072	0
CNVR347	chr2:19435310-19779336	4	1	0	1	2	0.0023	0.0013	0	0.0083	0.0029	0
CNVR348	chr2:79721720-79784673	4	0	0	4	0	0.0023	0	0	0.0333	0	0.0003
CNVR349	chr4:45579167-45649908	4	2	1	1	0	0.0023	0.0026	0.0057	0.0083	0	0
CNVR350	chr9:6237424-6403179	4	0	1	1	2	0.0023	0	0.0057	0.0083	0.0029	0
CNVR351	chr9:7727352-8064665	4	0	1	1	2	0.0023	0	0.0057	0.0083	0.0029	0
CNVR352	chr10:63789269-64038241	4	1	0	1	2	0.0023	0.0013	0	0.0083	0.0029	0
CNVR353	chr12:6937421-7202197	4	2	0	1	1	0.0023	0.0026	0	0.0083	0.0014	0
CNVR354	chr18:36798536-37077502	4	1	0	1	2	0.0023	0.0013	0	0.0083	0.0029	0
CNVR355	chr21:14182277-14243150	4	0	0	4	0	0.0023	0	0	0.0333	0	0.0003
CNVR356	chr1:135076441-135391358	4	1	2	0	1	0.0023	0.0013	0.0114	0	0.0014	0
CNVR357	chr1:135507962-135611459	4	0	2	0	2	0.0023	0	0.0114	0	0.0029	0
CNVR358	chr1:2059005-2288659	4	3	0	0	1	0.0023	0.0039	0	0	0.0014	0
CNVR359	chr1:263979610-264069284	4	0	0	0	4	0.0023	0	0	0	0.0058	0
CNVR360	chr1:269455351-269620952	4	4	0	0	0	0.0023	0.0051	0	0	0	0
CNVR361	chr1:98707504-98787888	4	4	0	0	0	0.0023	0.0051	0	0	0	0
CNVR362	chr11:26526152-26723163	4	4	0	0	0	0.0023	0.0051	0	0	0	0
CNVR363	chr12:49680865-49858557	4	4	0	0	0	0.0023	0.0051	0	0	0	0
CNVR364	chr12:6340868-6470267	4	4	0	0	0	0.0023	0.0051	0	0	0	0
CNVR365	chr13:13023-597523	4	1	1	0	2	0.0023	0.0013	0.0057	0	0.0029	0
CNVR366	chr13:37497301-37561660	4	4	0	0	0	0.0023	0.0051	0	0	0	0
CNVR367	chr14:54846918-54995694	4	4	0	0	0	0.0023	0.0051	0	0	0	0
CNVR368	chr15:52782494-52858583	4	4	0	0	0	0.0023	0.0051	0	0	0	0
CNVR369	chr17:13945279-14000199	4	0	0	0	4	0.0023	0	0	0	0.0058	0
CNVR370	chr17:30011922-30396533	4	4	0	0	0	0.0023	0.0051	0	0	0	0
CNVR371	chr19:20209200-20277281	4	0	0	0	4	0.0023	0	0	0	0.0058	0
CNVR372	chr2:166165611-166503545	4	1	2	0	1	0.0023	0.0013	0.0114	0	0.0014	0
CNVR373	chr2:239641530-239709124	4	4	0	0	0	0.0023	0.0051	0	0	0	0
CNVR374	chr2:31164262-31478734	4	4	0	0	0	0.0023	0.0051	0	0	0	0
CNVR375	chr20:27154237-27374041	4	4	0	0	0	0.0023	0.0051	0	0	0	0
CNVR376	chr20:7773387-7878923	4	4	0	0	0	0.0023	0.0051	0	0	0	0
CNVR377	chr21:26709414-26868119	4	1	0	0	3	0.0023	0.0013	0	0	0.0043	0
CNVR378	chr21:3035274-4770144	4	1	2	0	1	0.0023	0.0013	0.0114	0	0.0014	0
CNVR379	chr21:46769262-47035357	4	3	0	0	1	0.0023	0.0039	0	0	0.0014	0
CNVR380	chr23:7706094-7808413	4	1	0	0	3	0.0023	0.0013	0	0	0.0043	0
CNVR381	chr24:32948929-33039414	4	4	0	0	0	0.0023	0.0051	0	0	0	0
CNVR382	chr25:479298-548119	4	4	0	0	0	0.0023	0.0051	0	0	0	0
CNVR383	chr3:15673814-15987811	4	4	0	0	0	0.0023	0.0051	0	0	0	0
CNVR384	chr3:158239133-158542997	4	1	0	0	3	0.0023	0.0013	0	0	0.0043	0
CNVR385	chr3:161274000-161433784	4	4	0	0	0	0.0023	0.0051	0	0	0	0
CNVR386	chr3:180711255-181449590	4	1	1	0	2	0.0023	0.0013	0.0057	0	0.0029	0
CNVR387	chr3:207292260-207443922	4	4	0	0	0	0.0023	0.0051	0	0	0	0
CNVR388	chr3:71764256-71972870	4	2	0	0	2	0.0023	0.0026	0	0	0.0029	0
CNVR389	chr3:8444615-8522240	4	4	0	0	0	0.0023	0.0051	0	0	0	0
CNVR390	chr4:111963024-112124431	4	3	0	0	1	0.0023	0.0039	0	0	0.0014	0
CNVR391	chr5:100370370-100971945	4	1	0	0	3	0.0023	0.0013	0	0	0.0043	0
CNVR392	chr6:27876517-28166470	4	0	0	0	4	0.0023	0	0	0	0.0058	0
CNVR393	chr6:9694129-10064927	4	0	0	0	4	0.0023	0	0	0	0.0058	0
CNVR394	chr7:85059853-85157881	4	4	0	0	0	0.0023	0.0051	0	0	0	0
CNVR395	chr8:13819529-13871029	4	0	0	0	4	0.0023	0	0	0	0.0058	0
CNVR396	chr1:1566976-1809959	3	1	0	1	1	0.0017	0.0013	0	0.0083	0.0014	0
CNVR397	chr1:24172178-24234161	3	0	2	1	0	0.0017	0	0.0114	0.0083	0	0
CNVR398	chr3:48564687-48778258	3	1	0	1	1	0.0017	0.0013	0	0.0083	0.0014	0
CNVR399	chr6:81789515-82043118	3	0	1	1	1	0.0017	0	0.0057	0.0083	0.0014	0
CNVR400	chr6:8889136-9156366	3	0	1	1	1	0.0017	0	0.0057	0.0083	0.0014	0
CNVR401	chr9:26519974-26601801	3	2	0	1	0	0.0017	0.0026	0	0.0083	0	0
CNVR402	chr10:50265161-50434427	3	0	0	3	0	0.0017	0	0	0.025	0	0.0002
CNVR403	chr11:3160776-3433990	3	1	0	1	1	0.0017	0.0013	0	0.0083	0.0014	0
CNVR404	chr13:65438454-65514770	3	0	0	3	0	0.0017	0	0	0.025	0	0.0002
CNVR405	chr15:11216162-11459262	3	1	0	2	0	0.0017	0.0013	0	0.0167	0	0.0001
CNVR406	chr15:77705030-77786460	3	0	0	1	2	0.0017	0	0	0.0083	0.0029	0
CNVR407	chr16:46263468-46370446	3	0	0	1	2	0.0017	0	0	0.0083	0.0029	0
CNVR408	chr18:50658305-50720174	3	1	1	1	0	0.0017	0.0013	0.0057	0.0083	0	0
CNVR409	chr24:19105509-19330821	3	0	0	1	2	0.0017	0	0	0.0083	0.0029	0
CNVR410	chr1:103617299-103897881	3	3	0	0	0	0.0017	0.0039	0	0	0	0
CNVR411	chr1:104548253-104622104	3	3	0	0	0	0.0017	0.0039	0	0	0	0
CNVR412	chr1:133337474-133492056	3	1	1	0	1	0.0017	0.0013	0.0057	0	0.0014	0
CNVR413	chr1:145580804-146829966	3	0	1	0	2	0.0017	0	0.0057	0	0.0029	0
CNVR414	chr1:148276388-148433112	3	1	0	0	2	0.0017	0.0013	0	0	0.0029	0
CNVR415	chr1:148918475-149219409	3	1	0	0	2	0.0017	0.0013	0	0	0.0029	0
CNVR416	chr1:218648139-218747682	3	0	0	0	3	0.0017	0	0	0	0.0043	0
CNVR417	chr1:275323933-275401369	3	0	0	0	3	0.0017	0	0	0	0.0043	0
CNVR418	chr1:56218348-56486619	3	0	1	0	2	0.0017	0	0.0057	0	0.0029	0
CNVR419	chr1:67698440-67903642	3	1	1	0	1	0.0017	0.0013	0.0057	0	0.0014	0
CNVR420	chr1:81506851-81767337	3	1	1	0	1	0.0017	0.0013	0.0057	0	0.0014	0
CNVR421	chr1:99354065-99405318	3	3	0	0	0	0.0017	0.0039	0	0	0	0
CNVR422	chr1:99980709-100065300	3	3	0	0	0	0.0017	0.0039	0	0	0	0
CNVR423	chr10:42263285-42433491	3	0	1	0	2	0.0017	0	0.0057	0	0.0029	0
CNVR424	chr10:61927855-62002356	3	3	0	0	0	0.0017	0.0039	0	0	0	0
CNVR425	chr11:1344991-1678904	3	0	1	0	2	0.0017	0	0.0057	0	0.0029	0
CNVR426	chr11:52205305-52280553	3	3	0	0	0	0.0017	0.0039	0	0	0	0
CNVR427	chr13:48252857-48327533	3	3	0	0	0	0.0017	0.0039	0	0	0	0
CNVR428	chr13:48754527-48874286	3	0	0	0	3	0.0017	0	0	0	0.0043	0
CNVR429	chr13:60355225-60480726	3	3	0	0	0	0.0017	0.0039	0	0	0	0
CNVR430	chr14:2398697-2649265	3	1	0	1	1	0.0017	0.0013	0	0.0083	0.0014	0
CNVR431	chr14:34584273-34670539	3	3	0	0	0	0.0017	0.0039	0	0	0	0
CNVR432	chr14:43313398-43414692	3	3	0	0	0	0.0017	0.0039	0	0	0	0
CNVR433	chr14:49872531-49997942	3	3	0	0	0	0.0017	0.0039	0	0	0	0
CNVR434	chr14:51711828-51773710	3	3	0	0	0	0.0017	0.0039	0	0	0	0
CNVR435	chr14:52217545-52332340	3	3	0	0	0	0.0017	0.0039	0	0	0	0
CNVR436	chr15:4466587-4528904	3	0	0	0	3	0.0017	0	0	0	0.0043	0
CNVR437	chr15:78522990-78601073	3	3	0	0	0	0.0017	0.0039	0	0	0	0
CNVR438	chr16:47266845-47375043	3	0	0	0	3	0.0017	0	0	0	0.0043	0
CNVR439	chr17:31000045-31088325	3	1	0	0	2	0.0017	0.0013	0	0	0.0029	0
CNVR440	chr17:31508787-31762638	3	2	0	0	1	0.0017	0.0026	0	0	0.0014	0
CNVR441	chr17:34242462-34309789	3	0	0	0	3	0.0017	0	0	0	0.0043	0
CNVR442	chr17:37337148-37563437	3	2	0	0	1	0.0017	0.0026	0	0	0.0014	0
CNVR443	chr17:68013606-68067164	3	3	0	0	0	0.0017	0.0039	0	0	0	0
CNVR444	chr17:69400648-69485131	3	2	0	0	1	0.0017	0.0026	0	0	0.0014	0
CNVR445	chr18:19046770-19313424	3	2	0	1	0	0.0017	0.0026	0	0.0083	0	0
CNVR446	chr18:28115559-28467034	3	1	2	0	0	0.0017	0.0013	0.0114	0	0	0
CNVR447	chr18:44011643-44088442	3	0	0	0	3	0.0017	0	0	0	0.0043	0
CNVR448	chr18:52585229-52842651	3	2	0	0	1	0.0017	0.0026	0	0	0.0014	0
CNVR449	chr18:66723388-66943171	3	1	0	0	2	0.0017	0.0013	0	0	0.0029	0
CNVR450	chr19:50060750-50204110	3	3	0	0	0	0.0017	0.0039	0	0	0	0
CNVR451	chr2:111729582-111758162	3	2	0	0	1	0.0017	0.0026	0	0	0.0014	0
CNVR452	chr2:160395558-160521167	3	1	1	0	1	0.0017	0.0013	0.0057	0	0.0014	0
CNVR453	chr2:194877360-195059386	3	2	0	0	1	0.0017	0.0026	0	0	0.0014	0
CNVR454	chr2:198085585-199556459	3	2	0	0	1	0.0017	0.0026	0	0	0.0014	0
CNVR455	chr2:218006512-218206281	3	0	0	0	3	0.0017	0	0	0	0.0043	0
CNVR456	chr2:219278502-219335686	3	3	0	0	0	0.0017	0.0039	0	0	0	0
CNVR457	chr2:220743805-220845129	3	0	0	0	3	0.0017	0	0	0	0.0043	0
CNVR458	chr2:233196672-233249107	3	3	0	0	0	0.0017	0.0039	0	0	0	0
CNVR459	chr2:236343268-236578142	3	0	3	0	0	0.0017	0	0.0171	0	0	0.0001
CNVR460	chr2:70701656-70766915	3	3	0	0	0	0.0017	0.0039	0	0	0	0
CNVR461	chr2:88094928-88186469	3	3	0	0	0	0.0017	0.0039	0	0	0	0
CNVR462	chr20:33006032-33071841	3	3	0	0	0	0.0017	0.0039	0	0	0	0
CNVR463	chr21:2782090-2851067	3	0	0	0	3	0.0017	0	0	0	0.0043	0
CNVR464	chr21:40191088-40386515	3	3	0	0	0	0.0017	0.0039	0	0	0	0
CNVR465	chr21:46025653-46257932	3	2	0	0	1	0.0017	0.0026	0	0	0.0014	0
CNVR466	chr21:5904133-6086610	3	1	0	0	2	0.0017	0.0013	0	0	0.0029	0
CNVR467	chr22:25349326-25481142	3	1	0	0	2	0.0017	0.0013	0	0	0.0029	0
CNVR468	chr23:51286722-51659112	3	0	0	0	3	0.0017	0	0	0	0.0043	0
CNVR469	chr23:8605180-8794007	3	1	0	0	2	0.0017	0.0013	0	0	0.0029	0
CNVR470	chr24:2331092-2581857	3	3	0	0	0	0.0017	0.0039	0	0	0	0
CNVR471	chr24:24916267-25013855	3	3	0	0	0	0.0017	0.0039	0	0	0	0
CNVR472	chr26:41546687-41627355	3	3	0	0	0	0.0017	0.0039	0	0	0	0
CNVR473	chr3:123387843-123510493	3	0	0	0	3	0.0017	0	0	0	0.0043	0
CNVR474	chr3:132170281-132266636	3	2	1	0	0	0.0017	0.0026	0.0057	0	0	0
CNVR475	chr3:132698289-133096709	3	3	0	0	0	0.0017	0.0039	0	0	0	0
CNVR476	chr3:14640228-14696395	3	3	0	0	0	0.0017	0.0039	0	0	0	0
CNVR477	chr3:153185618-153247159	3	0	0	0	3	0.0017	0	0	0	0.0043	0
CNVR478	chr3:207625671-207781530	3	3	0	0	0	0.0017	0.0039	0	0	0	0
CNVR479	chr3:211980322-212060399	3	3	0	0	0	0.0017	0.0039	0	0	0	0
CNVR480	chr3:218996392-219185373	3	3	0	0	0	0.0017	0.0039	0	0	0	0
CNVR481	chr3:61859663-61921468	3	2	0	0	1	0.0017	0.0026	0	0	0.0014	0
CNVR482	chr3:62056489-62142549	3	3	0	0	0	0.0017	0.0039	0	0	0	0
CNVR483	chr4:116631845-116703037	3	2	0	0	1	0.0017	0.0026	0	0	0.0014	0
CNVR484	chr4:12753506-12838797	3	0	3	0	0	0.0017	0	0.0171	0	0	0.0001
CNVR485	chr4:1336126-1399505	3	0	3	0	0	0.0017	0	0.0171	0	0	0.0001
CNVR486	chr4:46130840-46213979	3	3	0	0	0	0.0017	0.0039	0	0	0	0
CNVR487	chr4:61434359-61520361	3	3	0	0	0	0.0017	0.0039	0	0	0	0
CNVR488	chr4:76513428-76601770	3	3	0	0	0	0.0017	0.0039	0	0	0	0
CNVR489	chr4:92421932-92500041	3	0	0	0	3	0.0017	0	0	0	0.0043	0
CNVR490	chr5:10444537-10705080	3	3	0	0	0	0.0017	0.0039	0	0	0	0
CNVR491	chr5:11594339-12013463	3	1	0	0	2	0.0017	0.0013	0	0	0.0029	0
CNVR492	chr5:48159061-48238348	3	3	0	0	0	0.0017	0.0039	0	0	0	0
CNVR493	chr5:5819684-5888331	3	3	0	0	0	0.0017	0.0039	0	0	0	0
CNVR494	chr5:9823005-9945036	3	3	0	0	0	0.0017	0.0039	0	0	0	0
CNVR495	chr6:33398184-33531764	3	2	0	0	1	0.0017	0.0026	0	0	0.0014	0
CNVR496	chr6:42470384-42672464	3	0	0	0	3	0.0017	0	0	0	0.0043	0
CNVR497	chr6:7523216-7614366	3	1	0	0	2	0.0017	0.0013	0	0	0.0029	0
CNVR498	chr6:80021490-80365552	3	1	0	0	2	0.0017	0.0013	0	0	0.0029	0
CNVR499	chr7:20529907-20667115	3	3	0	0	0	0.0017	0.0039	0	0	0	0
CNVR500	chr7:26209-289371	3	1	0	0	2	0.0017	0.0013	0	0	0.0029	0
CNVR501	chr7:33433720-33497278	3	3	0	0	0	0.0017	0.0039	0	0	0	0
CNVR502	chr7:71991379-72066864	3	0	0	0	3	0.0017	0	0	0	0.0043	0
CNVR503	chr7:89874644-91945749	2	0	0	0	0	0.0017	0	0	0	0	0
CNVR504	chr8:24799716-24898015	3	0	0	0	3	0.0017	0	0	0	0.0043	0
CNVR505	chr8:3373021-3517172	3	3	0	0	0	0.0017	0.0039	0	0	0	0
CNVR506	chr8:5022477-5101425	3	1	2	0	0	0.0017	0.0013	0.0114	0	0	0
CNVR507	chr9:24101748-24439925	3	3	0	0	0	0.0017	0.0039	0	0	0	0
CNVR508	chr9:64686073-64818532	3	0	0	0	3	0.0017	0	0	0	0.0043	0
CNVR509	chr9:74137138-74216554	3	3	0	0	0	0.0017	0.0039	0	0	0	0
CNVR510	chr9:8850275-9520940	3	1	1	0	1	0.0017	0.0013	0.0057	0	0.0014	0
CNVR511	chr1:105983228-106067828	2	1	0	1	0	0.0011	0.0013	0	0.0083	0	0
CNVR512	chr1:131004079-131166426	2	0	0	1	1	0.0011	0	0	0.0083	0.0014	0
CNVR513	chr1:159146670-159208067	2	0	0	1	1	0.0011	0	0	0.0083	0.0014	0
CNVR514	chr1:227495292-227551528	2	0	0	2	0	0.0011	0	0	0.0167	0	0.0001
CNVR515	chr1:58723316-58854297	2	0	0	2	0	0.0011	0	0	0.0167	0	0.0001
CNVR516	chr2:187676189-187770185	2	0	0	1	1	0.0011	0	0	0.0083	0.0014	0
CNVR517	chr2:225757725-225833194	2	0	0	2	0	0.0011	0	0	0.0167	0	0.0001
CNVR518	chr3:205335540-205497963	2	0	0	2	0	0.0011	0	0	0.0167	0	0.0001
CNVR519	chr4:72677057-73276375	2	0	0	1	1	0.0011	0	0	0.0083	0.0014	0
CNVR520	chr4:83382304-83467326	2	1	0	1	0	0.0011	0.0013	0	0.0083	0	0
CNVR521	chr5:73769443-73865499	2	1	0	1	0	0.0011	0.0013	0	0.0083	0	0
CNVR522	chr5:94322724-94388718	2	0	0	2	0	0.0011	0	0	0.0167	0	0.0001
CNVR523	chr6:10320506-10391460	2	1	0	1	0	0.0011	0.0013	0	0.0083	0	0
CNVR524	chr6:17197-322657	2	0	1	1	0	0.0011	0	0.0057	0.0083	0	0
CNVR525	chr6:32241020-32311262	2	0	0	2	0	0.0011	0	0	0.0167	0	0.0001
CNVR526	chr6:33833492-34105112	2	0	0	1	1	0.0011	0	0	0.0083	0.0014	0
CNVR527	chr6:40457295-40533486	2	0	0	2	0	0.0011	0	0	0.0167	0	0.0001
CNVR528	chr6:55772730-55937589	2	0	0	1	1	0.0011	0	0	0.0083	0.0014	0
CNVR529	chr6:75239480-75537833	2	0	0	2	0	0.0011	0	0	0.0167	0	0.0001
CNVR530	chr8:42827607-42981218	2	0	0	1	1	0.0011	0	0	0.0083	0.0014	0
CNVR531	chr8:8082757-8176139	2	1	0	1	0	0.0011	0.0013	0	0.0083	0	0
CNVR532	chr9:11216752-11539438	2	1	0	1	0	0.0011	0.0013	0	0.0083	0	0
CNVR533	chr9:30194272-30266646	2	0	0	2	0	0.0011	0	0	0.0167	0	0.0001
CNVR534	chr9:63838009-63935478	2	0	0	1	1	0.0011	0	0	0.0083	0.0014	0
CNVR535	chr10:1130776-1249924	2	0	0	2	0	0.0011	0	0	0.0167	0	0.0001
CNVR536	chr10:4521630-4583531	2	0	1	1	0	0.0011	0	0.0057	0.0083	0	0
CNVR537	chr12:14694045-14957701	2	1	0	1	0	0.0011	0.0013	0	0.0083	0	0
CNVR538	chr15:15191798-15408282	2	0	0	1	1	0.0011	0	0	0.0083	0.0014	0
CNVR539	chr16:49036404-49161759	2	0	0	1	1	0.0011	0	0	0.0083	0.0014	0
CNVR540	chr17:35858528-35910675	2	0	1	1	0	0.0011	0	0.0057	0.0083	0	0
CNVR541	chr17:7863090-8068562	2	1	0	1	0	0.0011	0.0013	0	0.0083	0	0
CNVR542	chr20:1886465-2010549	2	0	0	2	0	0.0011	0	0	0.0167	0	0.0001
CNVR543	chr21:12524443-13081249	2	0	0	2	0	0.0011	0	0	0.0167	0	0.0001
CNVR544	chr25:38087004-38146435	2	0	0	2	0	0.0011	0	0	0.0167	0	0.0001
CNVR545	chr1:102452874-102527315	2	2	0	0	0	0.0011	0.0026	0	0	0	0
CNVR546	chr1:129769501-129828375	2	1	1	0	0	0.0011	0.0013	0.0057	0	0	0
CNVR547	chr1:132745851-132967018	2	1	0	0	1	0.0011	0.0013	0	0	0.0014	0
CNVR548	chr1:133905848-133964363	2	0	0	0	2	0.0011	0	0	0	0.0029	0
CNVR549	chr1:134424148-134494368	2	0	2	0	0	0.0011	0	0.0114	0	0	0
CNVR550	chr1:135777303-136024153	2	1	0	0	1	0.0011	0.0013	0	0	0.0014	0
CNVR551	chr1:150771493-150846526	2	0	0	0	2	0.0011	0	0	0	0.0029	0
CNVR552	chr1:151074394-151165628	2	1	0	0	1	0.0011	0.0013	0	0	0.0014	0
CNVR553	chr1:152887119-153195730	2	1	0	0	1	0.0011	0.0013	0	0	0.0014	0
CNVR554	chr1:165678017-165753355	2	1	0	0	1	0.0011	0.0013	0	0	0.0014	0
CNVR555	chr1:165989792-166067168	2	0	0	0	2	0.0011	0	0	0	0.0029	0
CNVR556	chr1:210644065-210853666	2	0	0	0	2	0.0011	0	0	0	0.0029	0
CNVR557	chr1:222843883-222895048	2	0	0	0	2	0.0011	0	0	0	0.0029	0
CNVR558	chr1:223862130-223923882	2	1	0	0	1	0.0011	0.0013	0	0	0.0014	0
CNVR559	chr1:23404131-23946913	2	1	0	0	1	0.0011	0.0013	0	0	0.0014	0
CNVR560	chr1:269282058-269342004	2	1	0	0	1	0.0011	0.0013	0	0	0.0014	0
CNVR561	chr1:49774764-49870483	2	0	0	0	2	0.0011	0	0	0	0.0029	0
CNVR562	chr1:85586385-85641678	2	2	0	0	0	0.0011	0.0026	0	0	0	0
CNVR563	chr1:98139780-98262154	2	2	0	0	0	0.0011	0.0026	0	0	0	0
CNVR564	chr10:15273-141831	2	2	0	0	0	0.0011	0.0026	0	0	0	0
CNVR565	chr10:60616781-60696276	2	1	0	0	1	0.0011	0.0013	0	0	0.0014	0
CNVR566	chr10:62333784-62397403	2	0	0	0	2	0.0011	0	0	0	0.0029	0
CNVR567	chr10:62628558-62784020	2	0	0	0	2	0.0011	0	0	0	0.0029	0
CNVR568	chr10:707784-793949	2	2	0	0	0	0.0011	0.0026	0	0	0	0
CNVR569	chr11:1868532-2035348	2	1	0	0	1	0.0011	0.0013	0	0	0.0014	0
CNVR570	chr11:20345851-20466038	2	1	0	0	1	0.0011	0.0013	0	0	0.0014	0
CNVR571	chr11:55211226-55288357	2	2	0	0	0	0.0011	0.0026	0	0	0	0
CNVR572	chr11:8774859-8871652	2	2	0	0	0	0.0011	0.0026	0	0	0	0
CNVR573	chr12:1496972-2811011	2	2	0	0	0	0.0011	0.0026	0	0	0	0
CNVR574	chr12:15305118-15374976	2	0	0	0	2	0.0011	0	0	0	0.0029	0
CNVR575	chr12:27067672-27152791	2	0	0	0	2	0.0011	0	0	0	0.0029	0
CNVR576	chr12:47281681-47367418	2	1	1	0	0	0.0011	0.0013	0.0057	0	0	0
CNVR577	chr12:48804192-48867858	2	2	0	0	0	0.0011	0.0026	0	0	0	0
CNVR578	chr12:52972431-53032866	2	2	0	0	0	0.0011	0.0026	0	0	0	0
CNVR579	chr12:5561776-5645466	2	0	1	0	1	0.0011	0	0.0057	0	0.0014	0
CNVR580	chr12:7398554-7644198	2	1	0	0	1	0.0011	0.0013	0	0	0.0014	0
CNVR581	chr13:5565515-5659865	2	2	0	0	0	0.0011	0.0026	0	0	0	0
CNVR582	chr13:74023527-74142803	2	2	0	0	0	0.0011	0.0026	0	0	0	0
CNVR583	chr14:18503288-18637466	2	1	0	0	1	0.0011	0.0013	0	0	0.0014	0
CNVR584	chr14:30526918-30595163	2	2	0	0	0	0.0011	0.0026	0	0	0	0
CNVR585	chr14:30756084-30845248	2	0	2	0	0	0.0011	0	0.0114	0	0	0
CNVR586	chr14:49281468-49459778	2	1	0	0	1	0.0011	0.0013	0	0	0.0014	0
CNVR587	chr14:51975950-52068629	2	2	0	0	0	0.0011	0.0026	0	0	0	0
CNVR588	chr14:52651058-52759548	2	2	0	0	0	0.0011	0.0026	0	0	0	0
CNVR589	chr15:3595162-3777028	2	1	0	0	1	0.0011	0.0013	0	0	0.0014	0
CNVR590	chr15:75194888-75258260	2	2	0	0	0	0.0011	0.0026	0	0	0	0
CNVR591	chr16:178010-261955	2	2	0	0	0	0.0011	0.0026	0	0	0	0
CNVR592	chr16:45293341-45405720	2	0	1	0	1	0.0011	0	0.0057	0	0.0014	0
CNVR593	chr16:4565967-4652315	2	2	0	0	0	0.0011	0.0026	0	0	0	0
CNVR594	chr16:46480832-46650889	2	0	0	0	2	0.0011	0	0	0	0.0029	0
CNVR595	chr16:47993490-48135409	2	1	0	0	1	0.0011	0.0013	0	0	0.0014	0
CNVR596	chr16:70054028-70210792	2	2	0	0	0	0.0011	0.0026	0	0	0	0
CNVR597	chr17:13757766-13819992	2	2	0	0	0	0.0011	0.0026	0	0	0	0
CNVR598	chr17:19664829-20633063	2	2	0	0	0	0.0011	0.0026	0	0	0	0
CNVR599	chr17:469686-536651	2	2	0	0	0	0.0011	0.0026	0	0	0	0
CNVR600	chr17:50924227-51032852	2	2	0	0	0	0.0011	0.0026	0	0	0	0
CNVR601	chr17:63075473-63165988	2	2	0	0	0	0.0011	0.0026	0	0	0	0
CNVR602	chr17:6611504-6745818	2	2	0	0	0	0.0011	0.0026	0	0	0	0
CNVR603	chr18:42669563-42747384	2	2	0	0	0	0.0011	0.0026	0	0	0	0
CNVR604	chr18:46620573-46800175	2	2	0	0	0	0.0011	0.0026	0	0	0	0
CNVR605	chr18:49978472-50080463	2	0	0	0	2	0.0011	0	0	0	0.0029	0
CNVR606	chr18:56451173-56511487	2	2	0	0	0	0.0011	0.0026	0	0	0	0
CNVR607	chr18:63105487-63160525	2	2	0	0	0	0.0011	0.0026	0	0	0	0
CNVR608	chr19:18249212-18301235	2	2	0	0	0	0.0011	0.0026	0	0	0	0
CNVR609	chr19:23721270-24011900	2	2	0	0	0	0.0011	0.0026	0	0	0	0
CNVR610	chr19:28424301-28688337	2	2	0	0	0	0.0011	0.0026	0	0	0	0
CNVR611	chr19:49685887-49769909	2	2	0	0	0	0.0011	0.0026	0	0	0	0
CNVR612	chr19:53252983-53315305	2	2	0	0	0	0.0011	0.0026	0	0	0	0
CNVR613	chr19:55997077-56053153	2	2	0	0	0	0.0011	0.0026	0	0	0	0
CNVR614	chr19:57871542-58085690	2	1	0	0	1	0.0011	0.0013	0	0	0.0014	0
CNVR615	chr2:109038067-109215922	2	1	0	0	1	0.0011	0.0013	0	0	0.0014	0
CNVR616	chr2:110853633-110916260	2	1	0	0	1	0.0011	0.0013	0	0	0.0014	0
CNVR617	chr2:117758786-117842872	2	2	0	0	0	0.0011	0.0026	0	0	0	0
CNVR618	chr2:141335196-141428763	2	0	2	0	0	0.0011	0	0.0114	0	0	0
CNVR619	chr2:146952051-147022048	2	2	0	0	0	0.0011	0.0026	0	0	0	0
CNVR620	chr2:154071095-154150308	2	0	2	0	0	0.0011	0	0.0114	0	0	0
CNVR621	chr2:155297100-155738360	2	2	0	0	0	0.0011	0.0026	0	0	0	0
CNVR622	chr2:156192872-156277234	2	0	0	0	2	0.0011	0	0	0	0.0029	0
CNVR623	chr2:162937267-163008838	2	1	0	0	1	0.0011	0.0013	0	0	0.0014	0
CNVR624	chr2:174301098-174388031	2	2	0	0	0	0.0011	0.0026	0	0	0	0
CNVR625	chr2:180486286-180588936	2	0	0	0	2	0.0011	0	0	0	0.0029	0
CNVR626	chr2:181209329-181308981	2	2	0	0	0	0.0011	0.0026	0	0	0	0
CNVR627	chr2:195395872-195448272	2	1	0	0	1	0.0011	0.0013	0	0	0.0014	0
CNVR628	chr2:233302456-233360690	2	0	0	0	2	0.0011	0	0	0	0.0029	0
CNVR629	chr2:234867623-234952467	2	2	0	0	0	0.0011	0.0026	0	0	0	0
CNVR630	chr2:2644661-2733345	2	2	0	0	0	0.0011	0.0026	0	0	0	0
CNVR631	chr2:36717572-36770286	2	2	0	0	0	0.0011	0.0026	0	0	0	0
CNVR632	chr2:43254907-43311086	2	2	0	0	0	0.0011	0.0026	0	0	0	0
CNVR633	chr2:74001948-74186695	2	2	0	0	0	0.0011	0.0026	0	0	0	0
CNVR634	chr2:96981087-97060969	2	2	0	0	0	0.0011	0.0026	0	0	0	0
CNVR635	chr20:10667352-10730787	2	1	0	0	1	0.0011	0.0013	0	0	0.0014	0
CNVR636	chr20:13923923-13999468	2	1	1	0	0	0.0011	0.0013	0.0057	0	0	0
CNVR637	chr20:26404705-26507907	2	2	0	0	0	0.0011	0.0026	0	0	0	0
CNVR638	chr20:27965545-28052713	2	1	0	0	1	0.0011	0.0013	0	0	0.0014	0
CNVR639	chr21:12208750-12261153	2	2	0	0	0	0.0011	0.0026	0	0	0	0
CNVR640	chr21:13528120-13760222	2	2	0	0	0	0.0011	0.0026	0	0	0	0
CNVR641	chr21:21034-222443	2	2	0	0	0	0.0011	0.0026	0	0	0	0
CNVR642	chr21:41737243-41840057	2	2	0	0	0	0.0011	0.0026	0	0	0	0
CNVR643	chr21:42267186-42340812	2	2	0	0	0	0.0011	0.0026	0	0	0	0
CNVR644	chr22:22342407-22404844	2	2	0	0	0	0.0011	0.0026	0	0	0	0
CNVR645	chr22:374545-480697	2	1	1	0	0	0.0011	0.0013	0.0057	0	0	0
CNVR646	chr22:5643675-5731965	2	0	1	0	1	0.0011	0	0.0057	0	0.0014	0
CNVR647	chr22:9619132-9727143	2	0	0	0	2	0.0011	0	0	0	0.0029	0
CNVR648	chr22:9654-66839	2	2	0	0	0	0.0011	0.0026	0	0	0	0
CNVR649	chr23:33287324-33363686	2	0	0	0	2	0.0011	0	0	0	0.0029	0
CNVR650	chr23:4692275-4756465	2	1	0	0	1	0.0011	0.0013	0	0	0.0014	0
CNVR651	chr24:24114160-24192914	2	0	0	0	2	0.0011	0	0	0	0.0029	0
CNVR652	chr25:13179759-13352355	2	2	0	0	0	0.0011	0.0026	0	0	0	0
CNVR653	chr25:34494353-34665517	2	2	0	0	0	0.0011	0.0026	0	0	0	0
CNVR654	chr26:41024522-41102781	2	2	0	0	0	0.0011	0.0026	0	0	0	0
CNVR655	chr3:103372516-103438193	2	2	0	0	0	0.0011	0.0026	0	0	0	0
CNVR656	chr3:10922373-10985452	2	2	0	0	0	0.0011	0.0026	0	0	0	0
CNVR657	chr3:119156129-119236640	2	0	1	0	1	0.0011	0	0.0057	0	0.0014	0
CNVR658	chr3:119879540-120076662	2	0	0	0	2	0.0011	0	0	0	0.0029	0
CNVR659	chr3:120975268-121226424	2	0	0	0	2	0.0011	0	0	0	0.0029	0
CNVR660	chr3:122917365-123005616	2	1	1	0	0	0.0011	0.0013	0.0057	0	0	0
CNVR661	chr3:133929736-133990688	2	2	0	0	0	0.0011	0.0026	0	0	0	0
CNVR662	chr3:138370177-138487670	2	2	0	0	0	0.0011	0.0026	0	0	0	0
CNVR663	chr3:150012943-150090852	2	2	0	0	0	0.0011	0.0026	0	0	0	0
CNVR664	chr3:158024158-158095510	2	0	0	0	2	0.0011	0	0	0	0.0029	0
CNVR665	chr3:161904250-162066585	2	1	0	0	1	0.0011	0.0013	0	0	0.0014	0
CNVR666	chr3:216252846-216396220	2	2	0	0	0	0.0011	0.0026	0	0	0	0
CNVR667	chr3:220556948-220655882	2	2	0	0	0	0.0011	0.0026	0	0	0	0
CNVR668	chr3:222734255-222799707	2	2	0	0	0	0.0011	0.0026	0	0	0	0
CNVR669	chr3:29612732-29665827	2	0	0	0	2	0.0011	0	0	0	0.0029	0
CNVR670	chr3:36224485-36299687	2	0	0	0	2	0.0011	0	0	0	0.0029	0
CNVR671	chr3:38041126-38110806	2	2	0	0	0	0.0011	0.0026	0	0	0	0
CNVR672	chr3:39418793-39511113	2	2	0	0	0	0.0011	0.0026	0	0	0	0
CNVR673	chr3:47100561-47166191	2	0	0	0	2	0.0011	0	0	0	0.0029	0
CNVR674	chr3:52151596-52209045	2	2	0	0	0	0.0011	0.0026	0	0	0	0
CNVR675	chr3:61246899-61308344	2	2	0	0	0	0.0011	0.0026	0	0	0	0
CNVR676	chr3:73330632-73443762	2	0	0	0	2	0.0011	0	0	0	0.0029	0
CNVR677	chr3:88849221-88927484	2	2	0	0	0	0.0011	0.0026	0	0	0	0
CNVR678	chr4:107951736-108048344	2	2	0	0	0	0.0011	0.0026	0	0	0	0
CNVR679	chr4:116196045-116265775	2	2	0	0	0	0.0011	0.0026	0	0	0	0
CNVR680	chr4:118903997-119062736	2	2	0	0	0	0.0011	0.0026	0	0	0	0
CNVR681	chr4:32500212-32648107	2	1	0	0	1	0.0011	0.0013	0	0	0.0014	0
CNVR682	chr4:40574004-40666166	2	1	0	0	1	0.0011	0.0013	0	0	0.0014	0
CNVR683	chr4:49056-242537	2	0	2	0	0	0.0011	0	0.0114	0	0	0
CNVR684	chr5:10808005-10886611	2	2	0	0	0	0.0011	0.0026	0	0	0	0
CNVR685	chr5:37887869-37965274	2	1	1	0	0	0.0011	0.0013	0.0057	0	0	0
CNVR686	chr5:38457314-38577383	2	1	1	0	0	0.0011	0.0013	0.0057	0	0	0
CNVR687	chr5:43453216-43567520	2	0	0	0	2	0.0011	0	0	0	0.0029	0
CNVR688	chr5:48964-150099	2	2	0	0	0	0.0011	0.0026	0	0	0	0
CNVR689	chr5:49566039-49632042	2	1	1	0	0	0.0011	0.0013	0.0057	0	0	0
CNVR690	chr5:58207699-58287657	2	2	0	0	0	0.0011	0.0026	0	0	0	0
CNVR691	chr5:82109193-82240307	2	0	0	0	2	0.0011	0	0	0	0.0029	0
CNVR692	chr5:87822341-87882339	2	2	0	0	0	0.0011	0.0026	0	0	0	0
CNVR693	chr6:31892256-31957931	2	0	0	0	2	0.0011	0	0	0	0.0029	0
CNVR694	chr6:80870657-80951427	2	0	0	0	2	0.0011	0	0	0	0.0029	0
CNVR695	chr6:81413891-81557704	2	1	0	0	1	0.0011	0.0013	0	0	0.0014	0
CNVR696	chr7:25275481-25433830	2	2	0	0	0	0.0011	0.0026	0	0	0	0
CNVR697	chr7:26265891-26736437	2	2	0	0	0	0.0011	0.0026	0	0	0	0
CNVR698	chr7:6963295-7139256	2	2	0	0	0	0.0011	0.0026	0	0	0	0
CNVR699	chr7:77148960-77347083	2	2	0	0	0	0.0011	0.0026	0	0	0	0
CNVR700	chr7:82020301-82073286	2	2	0	0	0	0.0011	0.0026	0	0	0	0
CNVR701	chr7:83229676-83375204	2	2	0	0	0	0.0011	0.0026	0	0	0	0
CNVR702	chr8:1095062-1166936	2	1	0	0	1	0.0011	0.0013	0	0	0.0014	0
CNVR703	chr8:21774257-21849078	2	2	0	0	0	0.0011	0.0026	0	0	0	0
CNVR704	chr8:33820864-33997309	2	1	0	0	1	0.0011	0.0013	0	0	0.0014	0
CNVR705	chr8:86362970-86468657	2	2	0	0	0	0.0011	0.0026	0	0	0	0
CNVR706	chr8:89660892-89784567	2	2	0	0	0	0.0011	0.0026	0	0	0	0
CNVR707	chr9:66368828-66555376	2	0	1	0	1	0.0011	0	0.0057	0	0.0014	0
CNVR708	chr9:7237052-7382189	2	0	0	0	2	0.0011	0	0	0	0.0029	0
CNVR709	chr9:83556076-83622507	2	2	0	0	0	0.0011	0.0026	0	0	0	0
CNVR710	chr1:220511845-220946924	1	0	0	1	0	0.0006	0	0	0.0083	0	0
CNVR711	chr1:98401639-98465901	1	0	0	1	0	0.0006	0	0	0.0083	0	0
CNVR712	chr2:149201363-149364598	1	0	0	1	0	0.0006	0	0	0.0083	0	0
CNVR713	chr2:189821752-190074371	1	0	0	1	0	0.0006	0	0	0.0083	0	0
CNVR714	chr2:193661407-193729381	1	0	0	1	0	0.0006	0	0	0.0083	0	0
CNVR715	chr2:196163924-196234126	1	0	0	1	0	0.0006	0	0	0.0083	0	0
CNVR716	chr2:213081402-213159417	1	0	0	1	0	0.0006	0	0	0.0083	0	0
CNVR717	chr3:119620628-119682374	1	0	0	1	0	0.0006	0	0	0.0083	0	0
CNVR718	chr3:175611026-175692480	1	0	0	1	0	0.0006	0	0	0.0083	0	0
CNVR719	chr3:20307672-20661472	1	0	0	1	0	0.0006	0	0	0.0083	0	0
CNVR720	chr3:23699010-23897046	1	0	0	1	0	0.0006	0	0	0.0083	0	0
CNVR721	chr4:34979726-35042667	1	0	0	1	0	0.0006	0	0	0.0083	0	0
CNVR722	chr5:64891970-64954620	1	0	0	1	0	0.0006	0	0	0.0083	0	0
CNVR723	chr5:71225461-71284181	1	0	0	1	0	0.0006	0	0	0.0083	0	0
CNVR724	chr5:71474445-71530130	1	0	0	1	0	0.0006	0	0	0.0083	0	0
CNVR725	chr6:919772-1035639	1	0	0	1	0	0.0006	0	0	0.0083	0	0
CNVR726	chr7:61397562-61482565	1	0	0	1	0	0.0006	0	0	0.0083	0	0
CNVR727	chr9:12454839-12557925	1	0	0	1	0	0.0006	0	0	0.0083	0	0
CNVR728	chr9:47679462-47897023	1	0	0	1	0	0.0006	0	0	0.0083	0	0
CNVR729	chr9:9738249-9873179	1	0	0	1	0	0.0006	0	0	0.0083	0	0
CNVR730	chr10:389120-487077	1	0	0	1	0	0.0006	0	0	0.0083	0	0
CNVR731	chr10:44245154-44307282	1	0	0	1	0	0.0006	0	0	0.0083	0	0
CNVR732	chr10:6584899-6667538	1	0	0	1	0	0.0006	0	0	0.0083	0	0
CNVR733	chr10:78199324-78262992	1	0	0	1	0	0.0006	0	0	0.0083	0	0
CNVR734	chr10:8591564-8647481	1	0	0	1	0	0.0006	0	0	0.0083	0	0
CNVR735	chr10:9643781-9698061	1	0	0	1	0	0.0006	0	0	0.0083	0	0
CNVR736	chr12:36639078-36719757	1	0	0	1	0	0.0006	0	0	0.0083	0	0
CNVR737	chr14:33139661-33198878	1	0	0	1	0	0.0006	0	0	0.0083	0	0
CNVR738	chr15:12923868-12983228	1	0	0	1	0	0.0006	0	0	0.0083	0	0
CNVR739	chr16:53299987-53350098	1	0	0	1	0	0.0006	0	0	0.0083	0	0
CNVR740	chr17:25933674-26030833	1	0	0	1	0	0.0006	0	0	0.0083	0	0
CNVR741	chr17:26290722-26388508	1	0	0	1	0	0.0006	0	0	0.0083	0	0
CNVR742	chr18:31433029-31533097	1	0	0	1	0	0.0006	0	0	0.0083	0	0
CNVR743	chr18:51325940-51431516	1	0	0	1	0	0.0006	0	0	0.0083	0	0
CNVR744	chr19:51526793-51585472	1	0	0	1	0	0.0006	0	0	0.0083	0	0
CNVR745	chr20:2492188-2598009	1	0	0	1	0	0.0006	0	0	0.0083	0	0
CNVR746	chr21:6942266-6999414	1	0	0	1	0	0.0006	0	0	0.0083	0	0
CNVR747	chr23:43959866-44015099	1	0	0	1	0	0.0006	0	0	0.0083	0	0
CNVR748	chr23:62204843-62265700	1	0	0	1	0	0.0006	0	0	0.0083	0	0
CNVR749	chr25:18142248-18547204	1	0	0	1	0	0.0006	0	0	0.0083	0	0
CNVR750	chr25:7521504-7703254	1	0	0	1	0	0.0006	0	0	0.0083	0	0
CNVR751	chr1:10040970-10153425	1	0	0	0	1	0.0006	0	0	0	0.0014	0
CNVR752	chr1:105136960-105196784	1	1	0	0	0	0.0006	0.0013	0	0	0	0
CNVR753	chr1:113488229-113555965	1	0	1	0	0	0.0006	0	0.0057	0	0	0
CNVR754	chr1:126969399-127026495	1	1	0	0	0	0.0006	0.0013	0	0	0	0
CNVR755	chr1:142786198-142840580	1	1	0	0	0	0.0006	0.0013	0	0	0	0
CNVR756	chr1:148543498-148680579	1	1	0	0	0	0.0006	0.0013	0	0	0	0
CNVR757	chr1:151547697-151658622	1	0	0	0	1	0.0006	0	0	0	0.0014	0
CNVR758	chr1:151909377-151960925	1	1	0	0	0	0.0006	0.0013	0	0	0	0
CNVR759	chr1:153572140-153633919	1	1	0	0	0	0.0006	0.0013	0	0	0	0
CNVR760	chr1:15641245-15724037	1	1	0	0	0	0.0006	0.0013	0	0	0	0
CNVR761	chr1:157881770-157956989	1	1	0	0	0	0.0006	0.0013	0	0	0	0
CNVR762	chr1:162413527-162532000	1	1	0	0	0	0.0006	0.0013	0	0	0	0
CNVR763	chr1:164099523-164181011	1	1	0	0	0	0.0006	0.0013	0	0	0	0
CNVR764	chr1:166210260-166307413	1	0	0	0	1	0.0006	0	0	0	0.0014	0
CNVR765	chr1:168124202-168188867	1	1	0	0	0	0.0006	0.0013	0	0	0	0
CNVR766	chr1:179071199-179150800	1	1	0	0	0	0.0006	0.0013	0	0	0	0
CNVR767	chr1:17972728-18039883	1	0	0	0	1	0.0006	0	0	0	0.0014	0
CNVR768	chr1:189508172-189579918	1	1	0	0	0	0.0006	0.0013	0	0	0	0
CNVR769	chr1:192390505-192482099	1	0	1	0	0	0.0006	0	0.0057	0	0	0
CNVR770	chr1:19515981-19579898	1	0	0	0	1	0.0006	0	0	0	0.0014	0
CNVR771	chr1:204613149-204780301	1	0	1	0	0	0.0006	0	0.0057	0	0	0
CNVR772	chr1:205708788-206077950	1	1	0	0	0	0.0006	0.0013	0	0	0	0
CNVR773	chr1:209400119-209467281	1	0	0	0	1	0.0006	0	0	0	0.0014	0
CNVR774	chr1:216485331-216561041	1	1	0	0	0	0.0006	0.0013	0	0	0	0
CNVR775	chr1:218362249-218429067	1	0	0	0	1	0.0006	0	0	0	0.0014	0
CNVR776	chr1:221191908-221289757	1	1	0	0	0	0.0006	0.0013	0	0	0	0
CNVR777	chr1:221431977-221491917	1	0	0	0	1	0.0006	0	0	0	0.0014	0
CNVR778	chr1:234594448-234654080	1	0	0	0	1	0.0006	0	0	0	0.0014	0
CNVR779	chr1:240963515-241039433	1	0	0	0	1	0.0006	0	0	0	0.0014	0
CNVR780	chr1:241619250-241809058	1	0	1	0	0	0.0006	0	0.0057	0	0	0
CNVR781	chr1:255386647-255587202	1	1	0	0	0	0.0006	0.0013	0	0	0	0
CNVR782	chr1:263477987-263558472	1	1	0	0	0	0.0006	0.0013	0	0	0	0
CNVR783	chr1:26599190-26695660	1	0	0	0	1	0.0006	0	0	0	0.0014	0
CNVR784	chr1:31928609-32239255	1	1	0	0	0	0.0006	0.0013	0	0	0	0
CNVR785	chr1:3417932-3475906	1	1	0	0	0	0.0006	0.0013	0	0	0	0
CNVR786	chr1:34605245-34666982	1	0	1	0	0	0.0006	0	0.0057	0	0	0
CNVR787	chr1:45150077-45229984	1	0	0	0	1	0.0006	0	0	0	0.0014	0
CNVR788	chr1:48027986-48078789	1	1	0	0	0	0.0006	0.0013	0	0	0	0
CNVR789	chr1:49456490-49521980	1	0	0	0	1	0.0006	0	0	0	0.0014	0
CNVR790	chr1:51375860-51592391	1	1	0	0	0	0.0006	0.0013	0	0	0	0
CNVR791	chr1:52222844-52291767	1	0	0	0	1	0.0006	0	0	0	0.0014	0
CNVR792	chr1:57920769-57977443	1	0	0	0	1	0.0006	0	0	0	0.0014	0
CNVR793	chr1:59242882-59591450	1	1	0	0	0	0.0006	0.0013	0	0	0	0
CNVR794	chr1:63052312-63115311	1	0	0	0	1	0.0006	0	0	0	0.0014	0
CNVR795	chr1:71078256-71128478	1	0	0	0	1	0.0006	0	0	0	0.0014	0
CNVR796	chr1:73956875-74029317	1	0	0	0	1	0.0006	0	0	0	0.0014	0
CNVR797	chr1:84105091-84340395	1	1	0	0	0	0.0006	0.0013	0	0	0	0
CNVR798	chr1:91217512-91326614	1	0	0	0	1	0.0006	0	0	0	0.0014	0
CNVR799	chr1:93551937-93610090	1	0	1	0	0	0.0006	0	0.0057	0	0	0
CNVR800	chr1:97873804-98050088	1	0	0	0	1	0.0006	0	0	0	0.0014	0
CNVR801	chr10:2051354-2175841	1	0	1	0	0	0.0006	0	0.0057	0	0	0
CNVR802	chr10:36418527-36473231	1	1	0	0	0	0.0006	0.0013	0	0	0	0
CNVR803	chr10:39924864-40027280	1	0	0	0	1	0.0006	0	0	0	0.0014	0
CNVR804	chr10:45203126-45297943	1	0	0	0	1	0.0006	0	0	0	0.0014	0
CNVR805	chr10:45928368-45984415	1	0	0	0	1	0.0006	0	0	0	0.0014	0
CNVR806	chr10:4970356-5097496	1	1	0	0	0	0.0006	0.0013	0	0	0	0
CNVR807	chr10:57233839-57298179	1	0	0	0	1	0.0006	0	0	0	0.0014	0
CNVR808	chr10:57793963-57905433	1	1	0	0	0	0.0006	0.0013	0	0	0	0
CNVR809	chr10:58160989-58248301	1	1	0	0	0	0.0006	0.0013	0	0	0	0
CNVR810	chr10:63564817-63665031	1	1	0	0	0	0.0006	0.0013	0	0	0	0
CNVR811	chr10:64242980-64388376	1	1	0	0	0	0.0006	0.0013	0	0	0	0
CNVR812	chr10:69335002-69512853	1	1	0	0	0	0.0006	0.0013	0	0	0	0
CNVR813	chr10:84482390-84534922	1	1	0	0	0	0.0006	0.0013	0	0	0	0
CNVR814	chr11:10285173-10350937	1	1	0	0	0	0.0006	0.0013	0	0	0	0
CNVR815	chr11:22256903-22335455	1	1	0	0	0	0.0006	0.0013	0	0	0	0
CNVR816	chr11:25993048-26052549	1	1	0	0	0	0.0006	0.0013	0	0	0	0
CNVR817	chr11:35562273-35683766	1	1	0	0	0	0.0006	0.0013	0	0	0	0
CNVR818	chr11:37885090-37936350	1	1	0	0	0	0.0006	0.0013	0	0	0	0
CNVR819	chr11:3828080-3921450	1	1	0	0	0	0.0006	0.0013	0	0	0	0
CNVR820	chr11:39186676-39244565	1	1	0	0	0	0.0006	0.0013	0	0	0	0
CNVR821	chr11:42608478-42698604	1	1	0	0	0	0.0006	0.0013	0	0	0	0
CNVR822	chr11:43975232-44041418	1	1	0	0	0	0.0006	0.0013	0	0	0	0
CNVR823	chr11:54281056-54342856	1	1	0	0	0	0.0006	0.0013	0	0	0	0
CNVR824	chr11:55477449-55582419	1	1	0	0	0	0.0006	0.0013	0	0	0	0
CNVR825	chr11:56777671-56855424	1	1	0	0	0	0.0006	0.0013	0	0	0	0
CNVR826	chr11:5877162-6061471	1	1	0	0	0	0.0006	0.0013	0	0	0	0
CNVR827	chr11:8150172-8229259	1	0	0	0	1	0.0006	0	0	0	0.0014	0
CNVR828	chr12:11934888-11990145	1	1	0	0	0	0.0006	0.0013	0	0	0	0
CNVR829	chr12:1198402-1324195	1	1	0	0	0	0.0006	0.0013	0	0	0	0
CNVR830	chr12:12888712-12950546	1	0	0	0	1	0.0006	0	0	0	0.0014	0
CNVR831	chr12:13900950-13967857	1	0	0	0	1	0.0006	0	0	0	0.0014	0
CNVR832	chr12:16680228-16753716	1	1	0	0	0	0.0006	0.0013	0	0	0	0
CNVR833	chr12:26238645-26333586	1	1	0	0	0	0.0006	0.0013	0	0	0	0
CNVR834	chr12:64325233-64380187	1	1	0	0	0	0.0006	0.0013	0	0	0	0
CNVR835	chr12:73703046-73793282	1	0	0	0	1	0.0006	0	0	0	0.0014	0
CNVR836	chr13:16468107-16524534	1	0	1	0	0	0.0006	0	0.0057	0	0	0
CNVR837	chr13:22474154-22580075	1	0	0	0	1	0.0006	0	0	0	0.0014	0
CNVR838	chr13:25315746-25462494	1	1	0	0	0	0.0006	0.0013	0	0	0	0
CNVR839	chr13:40381946-40439924	1	1	0	0	0	0.0006	0.0013	0	0	0	0
CNVR840	chr13:4799272-4874770	1	0	0	0	1	0.0006	0	0	0	0.0014	0
CNVR841	chr13:55846209-55906458	1	0	0	0	1	0.0006	0	0	0	0.0014	0
CNVR842	chr13:61963462-62021310	1	1	0	0	0	0.0006	0.0013	0	0	0	0
CNVR843	chr13:69814007-69893106	1	1	0	0	0	0.0006	0.0013	0	0	0	0
CNVR844	chr13:78015449-78067296	1	1	0	0	0	0.0006	0.0013	0	0	0	0
CNVR845	chr13:80586381-80640916	1	1	0	0	0	0.0006	0.0013	0	0	0	0
CNVR846	chr13:8441557-8527935	1	0	0	0	1	0.0006	0	0	0	0.0014	0
CNVR847	chr14:13696009-13756952	1	1	0	0	0	0.0006	0.0013	0	0	0	0
CNVR848	chr14:23665006-23722876	1	1	0	0	0	0.0006	0.0013	0	0	0	0
CNVR849	chr14:25034920-25105346	1	1	0	0	0	0.0006	0.0013	0	0	0	0
CNVR850	chr14:31373383-31768933	1	0	0	0	1	0.0006	0	0	0	0.0014	0
CNVR851	chr14:39724660-39782170	1	0	0	0	1	0.0006	0	0	0	0.0014	0
CNVR852	chr14:45456349-45519170	1	0	1	0	0	0.0006	0	0.0057	0	0	0
CNVR853	chr14:55117718-55183435	1	1	0	0	0	0.0006	0.0013	0	0	0	0
CNVR854	chr14:61310421-61407477	1	0	1	0	0	0.0006	0	0.0057	0	0	0
CNVR855	chr14:62500026-62558522	1	1	0	0	0	0.0006	0.0013	0	0	0	0
CNVR856	chr14:7517259-7627762	1	1	0	0	0	0.0006	0.0013	0	0	0	0
CNVR857	chr15:15594292-15707286	1	0	0	0	1	0.0006	0	0	0	0.0014	0
CNVR858	chr15:15915483-15967730	1	0	0	0	1	0.0006	0	0	0	0.0014	0
CNVR859	chr15:17477662-17597519	1	0	1	0	0	0.0006	0	0.0057	0	0	0
CNVR860	chr15:28718444-28793130	1	1	0	0	0	0.0006	0.0013	0	0	0	0
CNVR861	chr15:39965635-40186594	1	1	0	0	0	0.0006	0.0013	0	0	0	0
CNVR862	chr15:45965462-46024131	1	1	0	0	0	0.0006	0.0013	0	0	0	0
CNVR863	chr15:47399783-47462139	1	1	0	0	0	0.0006	0.0013	0	0	0	0
CNVR864	chr15:4970969-5028424	1	0	1	0	0	0.0006	0	0.0057	0	0	0
CNVR865	chr15:50239229-50292741	1	1	0	0	0	0.0006	0.0013	0	0	0	0
CNVR866	chr15:50894899-50977128	1	1	0	0	0	0.0006	0.0013	0	0	0	0
CNVR867	chr15:54492499-54572737	1	1	0	0	0	0.0006	0.0013	0	0	0	0
CNVR868	chr15:56789833-56871192	1	0	0	0	1	0.0006	0	0	0	0.0014	0
CNVR869	chr15:5813353-6138073	1	0	0	0	1	0.0006	0	0	0	0.0014	0
CNVR870	chr15:60465199-60530463	1	0	0	0	1	0.0006	0	0	0	0.0014	0
CNVR871	chr15:64865808-64968494	1	0	1	0	0	0.0006	0	0.0057	0	0	0
CNVR872	chr15:67613259-67714621	1	0	0	0	1	0.0006	0	0	0	0.0014	0
CNVR873	chr15:69271039-69328719	1	0	0	0	1	0.0006	0	0	0	0.0014	0
CNVR874	chr15:70364978-70423950	1	1	0	0	0	0.0006	0.0013	0	0	0	0
CNVR875	chr15:72454442-72511338	1	1	0	0	0	0.0006	0.0013	0	0	0	0
CNVR876	chr15:72611520-72678961	1	1	0	0	0	0.0006	0.0013	0	0	0	0
CNVR877	chr15:76770271-76836745	1	0	0	0	1	0.0006	0	0	0	0.0014	0
CNVR878	chr15:77983389-78062879	1	1	0	0	0	0.0006	0.0013	0	0	0	0
CNVR879	chr15:8269671-8340841	1	0	0	0	1	0.0006	0	0	0	0.0014	0
CNVR880	chr16:10019702-10072809	1	0	0	0	1	0.0006	0	0	0	0.0014	0
CNVR881	chr16:11402850-11458890	1	0	0	0	1	0.0006	0	0	0	0.0014	0
CNVR882	chr16:15148603-15350400	1	0	0	0	1	0.0006	0	0	0	0.0014	0
CNVR883	chr16:19113594-19170070	1	1	0	0	0	0.0006	0.0013	0	0	0	0
CNVR884	chr16:19892698-19954388	1	0	1	0	0	0.0006	0	0.0057	0	0	0
CNVR885	chr16:30614297-30680092	1	1	0	0	0	0.0006	0.0013	0	0	0	0
CNVR886	chr16:42116444-42306633	1	0	0	0	1	0.0006	0	0	0	0.0014	0
CNVR887	chr16:42924093-42993462	1	0	0	0	1	0.0006	0	0	0	0.0014	0
CNVR888	chr16:44304113-44380404	1	0	0	0	1	0.0006	0	0	0	0.0014	0
CNVR889	chr16:48438132-48514797	1	1	0	0	0	0.0006	0.0013	0	0	0	0
CNVR890	chr16:52762233-52812727	1	0	0	0	1	0.0006	0	0	0	0.0014	0
CNVR891	chr16:55224622-55316372	1	0	0	0	1	0.0006	0	0	0	0.0014	0
CNVR892	chr16:62920623-62997482	1	0	1	0	0	0.0006	0	0.0057	0	0	0
CNVR893	chr16:66291586-66348683	1	1	0	0	0	0.0006	0.0013	0	0	0	0
CNVR894	chr16:69431686-69495115	1	0	0	0	1	0.0006	0	0	0	0.0014	0
CNVR895	chr16:8528706-8629855	1	1	0	0	0	0.0006	0.0013	0	0	0	0
CNVR896	chr17:19289962-19343016	1	0	0	0	1	0.0006	0	0	0	0.0014	0
CNVR897	chr17:25504872-25566176	1	0	0	0	1	0.0006	0	0	0	0.0014	0
CNVR898	chr17:30744957-30803390	1	0	0	0	1	0.0006	0	0	0	0.0014	0
CNVR899	chr17:32392775-32458464	1	1	0	0	0	0.0006	0.0013	0	0	0	0
CNVR900	chr17:35556004-35609978	1	1	0	0	0	0.0006	0.0013	0	0	0	0
CNVR901	chr17:36395887-36483736	1	1	0	0	0	0.0006	0.0013	0	0	0	0
CNVR902	chr17:38524069-38600013	1	1	0	0	0	0.0006	0.0013	0	0	0	0
CNVR903	chr17:40482354-40541470	1	0	1	0	0	0.0006	0	0.0057	0	0	0
CNVR904	chr17:44513136-44589283	1	1	0	0	0	0.0006	0.0013	0	0	0	0
CNVR905	chr17:52735555-52801554	1	1	0	0	0	0.0006	0.0013	0	0	0	0
CNVR906	chr17:65255956-65319600	1	1	0	0	0	0.0006	0.0013	0	0	0	0
CNVR907	chr18:13287175-13385922	1	1	0	0	0	0.0006	0.0013	0	0	0	0
CNVR908	chr18:20668263-20724402	1	1	0	0	0	0.0006	0.0013	0	0	0	0
CNVR909	chr18:26693330-26755077	1	1	0	0	0	0.0006	0.0013	0	0	0	0
CNVR910	chr18:2748559-2835827	1	0	0	0	1	0.0006	0	0	0	0.0014	0
CNVR911	chr18:37712916-37820013	1	1	0	0	0	0.0006	0.0013	0	0	0	0
CNVR912	chr18:37913614-38022792	1	0	1	0	0	0.0006	0	0.0057	0	0	0
CNVR913	chr18:38648018-38723164	1	1	0	0	0	0.0006	0.0013	0	0	0	0
CNVR914	chr18:40426532-40477564	1	0	0	0	1	0.0006	0	0	0	0.0014	0
CNVR915	chr18:46336669-46403814	1	1	0	0	0	0.0006	0.0013	0	0	0	0
CNVR916	chr18:57503940-57555484	1	1	0	0	0	0.0006	0.0013	0	0	0	0
CNVR917	chr18:6405928-6506109	1	0	0	0	1	0.0006	0	0	0	0.0014	0
CNVR918	chr18:65053012-65103782	1	1	0	0	0	0.0006	0.0013	0	0	0	0
CNVR919	chr18:66363439-66494985	1	1	0	0	0	0.0006	0.0013	0	0	0	0
CNVR920	chr18:6860045-6922141	1	0	0	0	1	0.0006	0	0	0	0.0014	0
CNVR921	chr19:21528956-21589380	1	1	0	0	0	0.0006	0.0013	0	0	0	0
CNVR922	chr19:24373907-24455789	1	0	0	0	1	0.0006	0	0	0	0.0014	0
CNVR923	chr19:27710985-28243388	1	1	0	0	0	0.0006	0.0013	0	0	0	0
CNVR924	chr19:3543868-3598094	1	1	0	0	0	0.0006	0.0013	0	0	0	0
CNVR925	chr19:36201811-36271738	1	0	1	0	0	0.0006	0	0.0057	0	0	0
CNVR926	chr19:41806078-41865614	1	1	0	0	0	0.0006	0.0013	0	0	0	0
CNVR927	chr19:43434748-43585423	1	0	1	0	0	0.0006	0	0.0057	0	0	0
CNVR928	chr19:5343304-5431473	1	0	0	0	1	0.0006	0	0	0	0.0014	0
CNVR929	chr2:108327854-108382699	1	1	0	0	0	0.0006	0.0013	0	0	0	0
CNVR930	chr2:109455336-109621574	1	0	0	0	1	0.0006	0	0	0	0.0014	0
CNVR931	chr2:118212289-118286109	1	0	1	0	0	0.0006	0	0.0057	0	0	0
CNVR932	chr2:121898186-121962657	1	0	0	0	1	0.0006	0	0	0	0.0014	0
CNVR933	chr2:122137242-122217581	1	1	0	0	0	0.0006	0.0013	0	0	0	0
CNVR934	chr2:126080830-126143915	1	1	0	0	0	0.0006	0.0013	0	0	0	0
CNVR935	chr2:130373553-130452480	1	0	1	0	0	0.0006	0	0.0057	0	0	0
CNVR936	chr2:133906178-134008771	1	1	0	0	0	0.0006	0.0013	0	0	0	0
CNVR937	chr2:134879354-134932770	1	1	0	0	0	0.0006	0.0013	0	0	0	0
CNVR938	chr2:150283239-150436588	1	0	0	0	1	0.0006	0	0	0	0.0014	0
CNVR939	chr2:1524281-1577039	1	1	0	0	0	0.0006	0.0013	0	0	0	0
CNVR940	chr2:162056377-162114788	1	0	0	0	1	0.0006	0	0	0	0.0014	0
CNVR941	chr2:166643474-166707806	1	0	0	0	1	0.0006	0	0	0	0.0014	0
CNVR942	chr2:167208176-167278672	1	0	0	0	1	0.0006	0	0	0	0.0014	0
CNVR943	chr2:182382269-182432523	1	1	0	0	0	0.0006	0.0013	0	0	0	0
CNVR944	chr2:184816234-184871995	1	1	0	0	0	0.0006	0.0013	0	0	0	0
CNVR945	chr2:188832158-189006162	1	1	0	0	0	0.0006	0.0013	0	0	0	0
CNVR946	chr2:196349558-196576095	1	0	1	0	0	0.0006	0	0.0057	0	0	0
CNVR947	chr2:197385000-197895553	1	1	0	0	0	0.0006	0.0013	0	0	0	0
CNVR948	chr2:199702169-200429694	1	1	0	0	0	0.0006	0.0013	0	0	0	0
CNVR949	chr2:207658003-207721538	1	1	0	0	0	0.0006	0.0013	0	0	0	0
CNVR950	chr2:210833275-210928894	1	0	0	0	1	0.0006	0	0	0	0.0014	0
CNVR951	chr2:215567991-215643039	1	1	0	0	0	0.0006	0.0013	0	0	0	0
CNVR952	chr2:216812509-216897514	1	1	0	0	0	0.0006	0.0013	0	0	0	0
CNVR953	chr2:2188110-2242785	1	1	0	0	0	0.0006	0.0013	0	0	0	0
CNVR954	chr2:224258471-224310949	1	1	0	0	0	0.0006	0.0013	0	0	0	0
CNVR955	chr2:228531386-228592396	1	0	0	0	1	0.0006	0	0	0	0.0014	0
CNVR956	chr2:239446013-239498441	1	0	0	0	1	0.0006	0	0	0	0.0014	0
CNVR957	chr2:242869066-242937814	1	1	0	0	0	0.0006	0.0013	0	0	0	0
CNVR958	chr2:245786174-245854394	1	1	0	0	0	0.0006	0.0013	0	0	0	0
CNVR959	chr2:246140878-246207190	1	1	0	0	0	0.0006	0.0013	0	0	0	0
CNVR960	chr2:246529183-246584646	1	1	0	0	0	0.0006	0.0013	0	0	0	0
CNVR961	chr2:246768188-246836062	1	1	0	0	0	0.0006	0.0013	0	0	0	0
CNVR962	chr2:27785516-27846647	1	1	0	0	0	0.0006	0.0013	0	0	0	0
CNVR963	chr2:28340755-28396926	1	1	0	0	0	0.0006	0.0013	0	0	0	0
CNVR964	chr2:32110816-32176664	1	1	0	0	0	0.0006	0.0013	0	0	0	0
CNVR965	chr2:3532191-3620455	1	0	0	0	1	0.0006	0	0	0	0.0014	0
CNVR966	chr2:41279013-41345576	1	0	0	0	1	0.0006	0	0	0	0.0014	0
CNVR967	chr2:44759073-44831907	1	1	0	0	0	0.0006	0.0013	0	0	0	0
CNVR968	chr2:62423545-62476879	1	1	0	0	0	0.0006	0.0013	0	0	0	0
CNVR969	chr2:66366376-66443127	1	1	0	0	0	0.0006	0.0013	0	0	0	0
CNVR970	chr2:80116203-80168574	1	1	0	0	0	0.0006	0.0013	0	0	0	0
CNVR971	chr2:82833068-83089508	1	1	0	0	0	0.0006	0.0013	0	0	0	0
CNVR972	chr2:90577401-90669969	1	1	0	0	0	0.0006	0.0013	0	0	0	0
CNVR973	chr2:92219558-92283431	1	1	0	0	0	0.0006	0.0013	0	0	0	0
CNVR974	chr2:9427885-9503823	1	1	0	0	0	0.0006	0.0013	0	0	0	0
CNVR975	chr2:94506607-94593184	1	0	0	0	1	0.0006	0	0	0	0.0014	0
CNVR976	chr2:96334406-96736913	1	1	0	0	0	0.0006	0.0013	0	0	0	0
CNVR977	chr2:97457825-97534882	1	0	0	0	1	0.0006	0	0	0	0.0014	0
CNVR978	chr2:97949951-98027219	1	1	0	0	0	0.0006	0.0013	0	0	0	0
CNVR979	chr2:98713894-98798469	1	0	0	0	1	0.0006	0	0	0	0.0014	0
CNVR980	chr20:16551725-16606509	1	1	0	0	0	0.0006	0.0013	0	0	0	0
CNVR981	chr20:18500768-18574364	1	0	0	0	1	0.0006	0	0	0	0.0014	0
CNVR982	chr20:24173561-24236268	1	0	1	0	0	0.0006	0	0.0057	0	0	0
CNVR983	chr20:26239781-26296768	1	1	0	0	0	0.0006	0.0013	0	0	0	0
CNVR984	chr20:26617208-26697350	1	1	0	0	0	0.0006	0.0013	0	0	0	0
CNVR985	chr20:5897648-5981408	1	0	0	0	1	0.0006	0	0	0	0.0014	0
CNVR986	chr20:7516720-7570814	1	1	0	0	0	0.0006	0.0013	0	0	0	0
CNVR987	chr20:8145273-8234647	1	1	0	0	0	0.0006	0.0013	0	0	0	0
CNVR988	chr20:8629408-8690512	1	0	0	0	1	0.0006	0	0	0	0.0014	0
CNVR989	chr21:17754568-17810319	1	0	1	0	0	0.0006	0	0.0057	0	0	0
CNVR990	chr21:2523552-2620011	1	1	0	0	0	0.0006	0.0013	0	0	0	0
CNVR991	chr21:4971136-5694093	1	1	0	0	0	0.0006	0.0013	0	0	0	0
CNVR992	chr21:9531462-9588093	1	1	0	0	0	0.0006	0.0013	0	0	0	0
CNVR993	chr21:9697248-9995053	1	1	0	0	0	0.0006	0.0013	0	0	0	0
CNVR994	chr22:11062392-11112629	1	1	0	0	0	0.0006	0.0013	0	0	0	0
CNVR995	chr22:1172042-1237384	1	0	1	0	0	0.0006	0	0.0057	0	0	0
CNVR996	chr22:12377374-12440145	1	0	0	0	1	0.0006	0	0	0	0.0014	0
CNVR997	chr22:14426047-14481383	1	1	0	0	0	0.0006	0.0013	0	0	0	0
CNVR998	chr22:18681308-18732334	1	1	0	0	0	0.0006	0.0013	0	0	0	0
CNVR999	chr22:20947427-21015168	1	1	0	0	0	0.0006	0.0013	0	0	0	0
CNVR1000	chr22:22121458-22188835	1	1	0	0	0	0.0006	0.0013	0	0	0	0
CNVR1001	chr22:23195589-23248730	1	1	0	0	0	0.0006	0.0013	0	0	0	0
CNVR1002	chr22:23870103-23931429	1	1	0	0	0	0.0006	0.0013	0	0	0	0
CNVR1003	chr22:28471445-28648225	1	0	1	0	0	0.0006	0	0.0057	0	0	0
CNVR1004	chr22:34806003-34890246	1	0	0	0	1	0.0006	0	0	0	0.0014	0
CNVR1005	chr22:3579366-3669617	1	0	0	0	1	0.0006	0	0	0	0.0014	0
CNVR1006	chr22:4502206-4564846	1	0	0	0	1	0.0006	0	0	0	0.0014	0
CNVR1007	chr22:48409865-48513370	1	0	0	0	1	0.0006	0	0	0	0.0014	0
CNVR1008	chr22:72190-235818	1	0	0	0	1	0.0006	0	0	0	0.0014	0
CNVR1009	chr22:9231033-9304558	1	0	0	0	1	0.0006	0	0	0	0.0014	0
CNVR1010	chr23:1076613-1167238	1	1	0	0	0	0.0006	0.0013	0	0	0	0
CNVR1011	chr23:13045058-13097927	1	0	0	0	1	0.0006	0	0	0	0.0014	0
CNVR1012	chr23:14031379-14113405	1	0	0	0	1	0.0006	0	0	0	0.0014	0
CNVR1013	chr23:14645344-14760855	1	1	0	0	0	0.0006	0.0013	0	0	0	0
CNVR1014	chr23:16429227-16517023	1	0	1	0	0	0.0006	0	0.0057	0	0	0
CNVR1015	chr23:20870905-20980649	1	1	0	0	0	0.0006	0.0013	0	0	0	0
CNVR1016	chr23:22662474-22749260	1	1	0	0	0	0.0006	0.0013	0	0	0	0
CNVR1017	chr23:26834622-26986619	1	0	0	0	1	0.0006	0	0	0	0.0014	0
CNVR1018	chr23:36883445-36939944	1	0	0	0	1	0.0006	0	0	0	0.0014	0
CNVR1019	chr23:40419137-40517589	1	1	0	0	0	0.0006	0.0013	0	0	0	0
CNVR1020	chr23:41183267-41295273	1	1	0	0	0	0.0006	0.0013	0	0	0	0
CNVR1021	chr23:42379752-42449139	1	1	0	0	0	0.0006	0.0013	0	0	0	0
CNVR1022	chr23:43103665-43164326	1	1	0	0	0	0.0006	0.0013	0	0	0	0
CNVR1023	chr23:44419546-44469716	1	0	0	0	1	0.0006	0	0	0	0.0014	0
CNVR1024	chr23:46728003-46797657	1	1	0	0	0	0.0006	0.0013	0	0	0	0
CNVR1025	chr23:50893931-50943950	1	1	0	0	0	0.0006	0.0013	0	0	0	0
CNVR1026	chr24:19532195-19611154	1	0	1	0	0	0.0006	0	0.0057	0	0	0
CNVR1027	chr24:19967-106102	1	1	0	0	0	0.0006	0.0013	0	0	0	0
CNVR1028	chr24:20683338-20747590	1	0	1	0	0	0.0006	0	0.0057	0	0	0
CNVR1029	chr24:20894687-20963051	1	0	1	0	0	0.0006	0	0.0057	0	0	0
CNVR1030	chr24:33446891-33500255	1	1	0	0	0	0.0006	0.0013	0	0	0	0
CNVR1031	chr24:37132756-37186742	1	0	0	0	1	0.0006	0	0	0	0.0014	0
CNVR1032	chr25:11724211-11854740	1	0	0	0	1	0.0006	0	0	0	0.0014	0
CNVR1033	chr25:15730112-15787922	1	0	0	0	1	0.0006	0	0	0	0.0014	0
CNVR1034	chr25:18054356-18116606	1	0	0	0	1	0.0006	0	0	0	0.0014	0
CNVR1035	chr25:19929156-20191150	1	0	1	0	0	0.0006	0	0.0057	0	0	0
CNVR1036	chr25:20790824-20852075	1	0	1	0	0	0.0006	0	0.0057	0	0	0
CNVR1037	chr25:24753484-24819449	1	0	0	0	1	0.0006	0	0	0	0.0014	0
CNVR1038	chr25:27098713-27179540	1	1	0	0	0	0.0006	0.0013	0	0	0	0
CNVR1039	chr25:27604932-27663765	1	0	1	0	0	0.0006	0	0.0057	0	0	0
CNVR1040	chr25:30049385-30121481	1	0	0	0	1	0.0006	0	0	0	0.0014	0
CNVR1041	chr25:3010131-3067699	1	0	0	0	1	0.0006	0	0	0	0.0014	0
CNVR1042	chr25:3564858-3715090	1	1	0	0	0	0.0006	0.0013	0	0	0	0
CNVR1043	chr25:38713213-38771951	1	0	0	0	1	0.0006	0	0	0	0.0014	0
CNVR1044	chr25:3891113-3944485	1	1	0	0	0	0.0006	0.0013	0	0	0	0
CNVR1045	chr26:24200429-24250560	1	0	0	0	1	0.0006	0	0	0	0.0014	0
CNVR1046	chr26:31704666-31774302	1	1	0	0	0	0.0006	0.0013	0	0	0	0
CNVR1047	chr26:32996672-33066790	1	0	1	0	0	0.0006	0	0.0057	0	0	0
CNVR1048	chr26:5423398-5562410	1	1	0	0	0	0.0006	0.0013	0	0	0	0
CNVR1049	chr3:106023002-106079300	1	1	0	0	0	0.0006	0.0013	0	0	0	0
CNVR1050	chr3:107952327-108014325	1	1	0	0	0	0.0006	0.0013	0	0	0	0
CNVR1051	chr3:109258102-109318790	1	0	0	0	1	0.0006	0	0	0	0.0014	0
CNVR1052	chr3:109870848-109943021	1	0	0	0	1	0.0006	0	0	0	0.0014	0
CNVR1053	chr3:118574232-118779896	1	0	0	0	1	0.0006	0	0	0	0.0014	0
CNVR1054	chr3:120173453-120226392	1	1	0	0	0	0.0006	0.0013	0	0	0	0
CNVR1055	chr3:121882863-121934504	1	0	1	0	0	0.0006	0	0.0057	0	0	0
CNVR1056	chr3:123586218-123663669	1	1	0	0	0	0.0006	0.0013	0	0	0	0
CNVR1057	chr3:124131883-124205212	1	0	0	0	1	0.0006	0	0	0	0.0014	0
CNVR1058	chr3:134810684-134904632	1	1	0	0	0	0.0006	0.0013	0	0	0	0
CNVR1059	chr3:138603308-138663424	1	1	0	0	0	0.0006	0.0013	0	0	0	0
CNVR1060	chr3:147140248-147240514	1	1	0	0	0	0.0006	0.0013	0	0	0	0
CNVR1061	chr3:147343622-147425251	1	0	0	0	1	0.0006	0	0	0	0.0014	0
CNVR1062	chr3:148092190-148170930	1	0	1	0	0	0.0006	0	0.0057	0	0	0
CNVR1063	chr3:159333611-159407473	1	0	0	0	1	0.0006	0	0	0	0.0014	0
CNVR1064	chr3:168992351-169044091	1	1	0	0	0	0.0006	0.0013	0	0	0	0
CNVR1065	chr3:175942540-176014923	1	0	0	0	1	0.0006	0	0	0	0.0014	0
CNVR1066	chr3:182513195-182621267	1	1	0	0	0	0.0006	0.0013	0	0	0	0
CNVR1067	chr3:183643526-183754229	1	0	0	0	1	0.0006	0	0	0	0.0014	0
CNVR1068	chr3:183886109-184139119	1	1	0	0	0	0.0006	0.0013	0	0	0	0
CNVR1069	chr3:185056335-185118995	1	0	1	0	0	0.0006	0	0.0057	0	0	0
CNVR1070	chr3:19463889-19533894	1	1	0	0	0	0.0006	0.0013	0	0	0	0
CNVR1071	chr3:197179427-197257027	1	1	0	0	0	0.0006	0.0013	0	0	0	0
CNVR1072	chr3:201288450-201364179	1	1	0	0	0	0.0006	0.0013	0	0	0	0
CNVR1073	chr3:203754956-203823846	1	1	0	0	0	0.0006	0.0013	0	0	0	0
CNVR1074	chr3:203973782-204049846	1	0	0	0	1	0.0006	0	0	0	0.0014	0
CNVR1075	chr3:204458141-204539184	1	0	0	0	1	0.0006	0	0	0	0.0014	0
CNVR1076	chr3:210649797-210701150	1	1	0	0	0	0.0006	0.0013	0	0	0	0
CNVR1077	chr3:213777527-213836066	1	1	0	0	0	0.0006	0.0013	0	0	0	0
CNVR1078	chr3:214840607-214890726	1	1	0	0	0	0.0006	0.0013	0	0	0	0
CNVR1079	chr3:216661746-216753564	1	1	0	0	0	0.0006	0.0013	0	0	0	0
CNVR1080	chr3:216999943-217061415	1	1	0	0	0	0.0006	0.0013	0	0	0	0
CNVR1081	chr3:217267813-217329229	1	1	0	0	0	0.0006	0.0013	0	0	0	0
CNVR1082	chr3:25502952-25576560	1	1	0	0	0	0.0006	0.0013	0	0	0	0
CNVR1083	chr3:27891156-28009528	1	0	0	0	1	0.0006	0	0	0	0.0014	0
CNVR1084	chr3:43369566-43428865	1	0	1	0	0	0.0006	0	0.0057	0	0	0
CNVR1085	chr3:49381421-49449074	1	0	0	0	1	0.0006	0	0	0	0.0014	0
CNVR1086	chr3:50363129-50431881	1	0	0	0	1	0.0006	0	0	0	0.0014	0
CNVR1087	chr3:5264874-5315086	1	1	0	0	0	0.0006	0.0013	0	0	0	0
CNVR1088	chr3:53232018-53299036	1	0	0	0	1	0.0006	0	0	0	0.0014	0
CNVR1089	chr3:53526461-53662463	1	0	0	0	1	0.0006	0	0	0	0.0014	0
CNVR1090	chr3:5619863-5672048	1	1	0	0	0	0.0006	0.0013	0	0	0	0
CNVR1091	chr3:56952185-57012287	1	1	0	0	0	0.0006	0.0013	0	0	0	0
CNVR1092	chr3:6117862-6181125	1	1	0	0	0	0.0006	0.0013	0	0	0	0
CNVR1093	chr3:66553748-66625820	1	1	0	0	0	0.0006	0.0013	0	0	0	0
CNVR1094	chr3:6980250-7031279	1	1	0	0	0	0.0006	0.0013	0	0	0	0
CNVR1095	chr3:70545303-70601205	1	1	0	0	0	0.0006	0.0013	0	0	0	0
CNVR1096	chr3:72430376-72521576	1	1	0	0	0	0.0006	0.0013	0	0	0	0
CNVR1097	chr3:7268640-7324890	1	1	0	0	0	0.0006	0.0013	0	0	0	0
CNVR1098	chr3:73031127-73230113	1	0	0	0	1	0.0006	0	0	0	0.0014	0
CNVR1099	chr3:74677845-74856346	1	0	0	0	1	0.0006	0	0	0	0.0014	0
CNVR1100	chr3:78508884-78623927	1	1	0	0	0	0.0006	0.0013	0	0	0	0
[truncated: 117 more rows]

[truncated: 10 more sheets: Supplementary Table S11, Supplementary Table S12, Supplementary Table S13, Supplementary Table S14, Supplementary Table S15, Supplementary Table S16, Supplementary Table S17, Supplementary Table S18, Supplementary Table S19, Supplementary Table S20]
